# Supplementary material for: Comparison of the Transcriptomes of Long-Term Label Retaining-Cells and Control Cells Microdissected from Mammary Epithelium: An Initial Study to Characterize Potential Stem/Progenitor Cells
Source: Front Oncol. 2013 Feb 15;3:21. doi: 10.3389/fonc.2013.00021 (PMC3573348; doi:10.3389/fonc.2013.00021)
Supplement: Supplementary Table S1 — Microsoft excel worksheet listing transcripts whose abundance differs between cell types. Comparisons are: LRECb vs. ECb, LRECe vs. ECe, LRECb vs. LRECe, and ECb vs. ECe. [file Table_1.XLS]

## Sheet: LRECb vs ECb
Transcripts that are differentially expressed in LRECb vs. ECb
Seq_ID	Bovine RefSeq_ID	Gene symbol	Bovine RefSeq_Description	P value	Fold change*
BOVINE0001S00041755	XM_001254067.2	LOC786372	PREDICTED: Bos taurus similar to trichohyalin, putative (LOC786372), mRNA	0.0390091	16.67
BOVINE0001S00038814	XM_001253131.2	SLC10A5	PREDICTED: Bos taurus similar to solute carrier family 10 (sodium/bile acid cotransporter family), member 5 (SLC10A5), mRNA	0.0204546	10	*positive values higher in LRECb
BOVINE0001S00015047	NM_001046430.1	USP15	Bos taurus ubiquitin specific peptidase 15 (USP15), mRNA	0.00433337	10
BOVINE0001S00004403	XM_590933.4	NUP153	PREDICTED: Bos taurus similar to nucleoporin 153kDa (NUP153), mRNA	0.0401906	7.14
BOVINE0001S00019778	XM_581232.3	ARHGAP21	PREDICTED: Bos taurus similar to Rho GTPase activating protein 21 (ARHGAP21), mRNA	0.0208455	6.25
BOVINE0001S00019186	NM_001076853.1	ZCWPW1	Bos taurus zinc finger, CW type with PWWP domain 1 (ZCWPW1), mRNA	0.00244196	6.25
BOVINE0001S00028979	NM_001025328.2	HPCA	Bos taurus hippocalcin (HPCA), mRNA	0.0132663	5.88
BOVINE0001S00045204	XM_001256599.2	LOC790001	PREDICTED: Bos taurus similar to transmembrane protein 17 (LOC790001), partial mRNA	0.0112987	5.88
BOVINE0001S00016688	NM_174315.3	FABP5	Bos taurus fatty acid binding protein 5 (psoriasis-associated) (FABP5), mRNA	0.0394333	5.55
BOVINE0001S00013831	NM_001038067.1	CABYR	Bos taurus calcium binding tyrosine-(Y)-phosphorylation regulated (CABYR), mRNA	0.0244798	5.55
BOVINE0001S00038860	XM_603300.3	NRIP1	PREDICTED: Bos taurus similar to nuclear receptor interacting protein 1 (NRIP1), mRNA	0.00896939	5.55
BOVINE0001S00043369	XM_868974.2	THAP9	PREDICTED: Bos taurus THAP domain containing 9 (THAP9), mRNA	0.00436816	5.55
BOVINE0001S00010408	XM_580317.4	COL4A1	PREDICTED: Bos taurus collagen, type IV, alpha 1 (COL4A1), mRNA	0.0287751	5.26
BOVINE0001S00003984	NM_001076023.1	C9H12orf49	Bos taurus chromosome 12 open reading frame 49 ortholog (C9H12orf49), mRNA	0.0170319	5.26
BOVINE0001S00025257	NM_001076331.1	MXI1	Bos taurus MAX interactor 1 (MXI1), mRNA	0.038199	5
BOVINE0001S00017017	NM_001076468.1	BAT4	Bos taurus HLA-B associated transcript 4 (BAT4), mRNA	0.0278438	5
BOVINE0001S00038024	XM_588451.4	MDC1	PREDICTED: Bos taurus similar to NFBD1 (MDC1), mRNA	0.026799	5
BOVINE0001S00005794	NM_001038037.1	C15H11orf49	Bos taurus chromosome 11 open reading frame 49 ortholog (C15H11orf49), mRNA	0.0181269	5
BOVINE0001S00032455	NM_001046051.1	PRPF3	Bos taurus PRP3 pre-mRNA processing factor 3 homolog (S. cerevisiae) (PRPF3), mRNA	0.00259054	4.76
BOVINE0001S00020313	XM_592504.4	STARD10	PREDICTED: Bos taurus similar to START domain containing 10 (STARD10), mRNA	0.0114595	4.54
BOVINE0001S00029057	NM_001081616.1	VMA21	Bos taurus VMA21 vacuolar H+-ATPase homolog (S. cerevisiae) (VMA21), mRNA	0.00828592	4.54
BOVINE0001S00043536	NM_001046143.1	CDKN2AIP	Bos taurus CDKN2A interacting protein (CDKN2AIP), mRNA	0.00538899	4.54
BOVINE0001S00040626	NM_001076494.2	C8H8orf13	Bos taurus chromosome 8 open reading frame 13 ortholog (C8H8orf13), mRNA	0.000279675	4.54
BOVINE0001S00042942	NM_001034311.1	IL22RA1	Bos taurus interleukin 22 receptor, alpha 1 (IL22RA1), mRNA	0.0438179	4.34
BOVINE0001S00026116	XM_611908.4	MSH6	PREDICTED: Bos taurus similar to mutS homolog 6, transcript variant 1 (MSH6), mRNA	0.0301904	4.34
BOVINE0001S00002487	NM_203323.2	SAT2	Bos taurus spermidine/spermine N1-acetyltransferase family member 2 (SAT2), mRNA	0.00419561	4.34
BOVINE0001S00008878	XM_584232.4	LOC539014	PREDICTED: Bos taurus hypothetical LOC539014, transcript variant 1 (LOC539014), mRNA	9.03489e-06	4.34
BOVINE0001S00008623	XM_592213.4	CCDC11	PREDICTED: Bos taurus coiled-coil domain containing 11 (CCDC11), mRNA	0.00952566	4.16
BOVINE0001S00019675	NM_175801.2	FST	Bos taurus follistatin (FST), mRNA	0.0440795	4
BOVINE0001S00005840	NM_174301.3	CXCR4	Bos taurus chemokine (C-X-C motif) receptor 4 (CXCR4), mRNA	0.0177191	4
BOVINE0001S00004270	XM_867978.3	C11H9orf16	PREDICTED: Bos taurus chromosome 9 open reading frame 16 ortholog (C11H9orf16), mRNA	0.00138052	4
BOVINE0001S00035165	XM_869357.3	MCEMP1	PREDICTED: Bos taurus mast cell-expressed membrane protein 1 (MCEMP1), mRNA	0.0456455	3.84
BOVINE0001S00007568	XM_001789124.1	LOC100137763	PREDICTED: Bos taurus hypothetical protein LOC100137763 (LOC100137763), mRNA	0.0373086	3.84
BOVINE0001S00006271	NM_001045872.1	CCNB1	Bos taurus cyclin B1 (CCNB1), mRNA	0.0298691	3.84
BOVINE0001S00033317	NM_174358.2	IL2RA	Bos taurus interleukin 2 receptor, alpha (IL2RA), mRNA	0.0233721	3.84
BOVINE0001S00011068	XM_597427.4	PIGV	PREDICTED: Bos taurus similar to phosphatidylinositol glycan class V (PIGV), mRNA	0.021729	3.84
BOVINE0001S00029883	NM_174058.2	FMOD	Bos taurus fibromodulin (FMOD), mRNA	0.019241	3.84
BOVINE0001S00006842	XM_581753.4	PUS7L	PREDICTED: Bos taurus similar to pseudouridylate synthase 7 homolog (S. cerevisiae)-like (PUS7L), mRNA	0.0125166	3.84
BOVINE0001S00014415	NM_001114082.1	AGT	Bos taurus angiotensinogen (serpin peptidase inhibitor, clade A, member 8) (AGT), mRNA	0.00731411	3.84
BOVINE0001S00037599	XM_584315.4	LOC507661	PREDICTED: Bos taurus similar to chromosome 14 open reading frame 106 (LOC507661), mRNA	0.00384512	3.84
BOVINE0001S00043233	XM_866635.2	EML4	PREDICTED: Bos taurus similar to Echinoderm microtubule-associated protein-like 4 (EMAP-4) (Restrictedly overexpressed proliferation-associated protein) (Ropp 120), transcript variant 3 (EML4), mRNA	0.0439162	3.7
BOVINE0001S00006916	XM_001790251.1	LOC100140328	PREDICTED: Bos taurus similar to vesicle transport-related protein (LOC100140328), mRNA	0.024929	3.7
BOVINE0001S00007423	NM_001076865.1	TERF1	Bos taurus telomeric repeat binding factor (NIMA-interacting) 1 (TERF1), mRNA	0.00807047	3.7
BOVINE0001S00028122	NM_001080289.1	MGC148942	Bos taurus hypothetical LOC526913 (MGC148942), mRNA	0.00799435	3.7
BOVINE0001S00005387	NM_001076826.1	ANTXR2	Bos taurus anthrax toxin receptor 2 (ANTXR2), mRNA	0.00467492	3.7
BOVINE0001S00006440	NM_001100313.1	DHRS12	Bos taurus dehydrogenase/reductase (SDR family) member 12 (DHRS12), mRNA	0.00134823	3.7
BOVINE0001S00032542	NM_001034475.1	NCSTN	Bos taurus nicastrin (NCSTN), mRNA	0.000866949	3.7
BOVINE0001S00016505	XM_001251924.2	LOC783761	PREDICTED: Bos taurus similar to enhancer of rudimentary homolog (LOC783761), mRNA	0.0340298	3.57
BOVINE0001S00043169	NM_001034234.1	SLC13A2	Bos taurus solute carrier family 13 (sodium-dependent dicarboxylate transporter), member 2 (SLC13A2), mRNA	0.0276035	3.57
BOVINE0001S00033335	XM_600379.4	AHDC1	PREDICTED: Bos taurus similar to AT hook, DNA binding motif, containing 1, transcript variant 1 (AHDC1), mRNA	0.00749396	3.57
BOVINE0001S00041395	NM_001034583.1	COG4	Bos taurus component of oligomeric golgi complex 4 (COG4), mRNA	0.00395464	3.57
BOVINE0001S00016620	NM_001035375.1	SDF4	Bos taurus stromal cell derived factor 4 (SDF4), mRNA	0.00393613	3.57
BOVINE0001S00035490	XM_870414.2	RTP3	PREDICTED: Bos taurus similar to transmembrane protein 7 (RTP3), mRNA	0.0448472	3.44
BOVINE0001S00017769	NM_001035065.1	SNRPD1	Bos taurus small nuclear ribonucleoprotein D1 polypeptide 16kDa (SNRPD1), mRNA	0.0382284	3.44
BOVINE0001S00032809	NM_001034687.1	S100PBP	Bos taurus S100P binding protein (S100PBP), mRNA	0.0223941	3.44
BOVINE0001S00028532	XM_001249773.1	LOC781361	PREDICTED: Bos taurus similar to ATP-binding cassette, subfamily B, member 4 (LOC781361), partial mRNA	0.0198622	3.44
BOVINE0001S00016528	XM_001255271.2	MYH2	PREDICTED: Bos taurus similar to myosin heavy chain 2a (MYH2), mRNA	0.0138312	3.44
BOVINE0001S00005753	XR_042701.1	LOC786759	PREDICTED: Bos taurus misc_RNA (LOC786759), miscRNA	0.00753178	3.44
BOVINE0001S00027079	NM_001098066.1	PAPOLG	Bos taurus poly(A) polymerase gamma (PAPOLG), mRNA	0.0045062	3.44
BOVINE0001S00014487	NM_001103086.1	CAPN2	Bos taurus calpain 2, (m/II) large subunit (CAPN2), mRNA	0.00311234	3.44
BOVINE0001S00033987	XM_867682.3	LOC615784	PREDICTED: Bos taurus hypothetical LOC615784 (LOC615784), mRNA	0.00279993	3.44
BOVINE0001S00019409	NM_001037629.1	TIMM8B	Bos taurus translocase of inner mitochondrial membrane 8 homolog B (yeast) (TIMM8B), nuclear gene encoding mitochondrial protein, mRNA	0.00101577	3.44
BOVINE0001S00035859	NM_001101170.2	SOBP	Bos taurus sine oculis binding protein homolog (Drosophila) (SOBP), mRNA	0.000988119	3.44
BOVINE0001S00023883	NM_001076320.1	ARL10	Bos taurus ADP-ribosylation factor-like 10 (ARL10), mRNA	0.0468835	3.33
BOVINE0001S00019338	XM_591374.4	GPSM2	PREDICTED: Bos taurus similar to LGN protein (GPSM2), mRNA	0.0422481	3.33
BOVINE0001S00040492	XM_580765.4	PPEF1	PREDICTED: Bos taurus similar to Serine/threonine-protein phosphatase with EF-hands 1 (PPEF-1) (Protein phosphatase with EF calcium-binding domain) (PPEF) (Serine/threonine-protein phosphatase 7) (PP7) (PPEF1), mRNA	0.0413887	3.33
BOVINE0001S00006303	XM_001249464.2	ITSN1	PREDICTED: Bos taurus similar to intersectin 1 long form (ITSN1), mRNA	0.0344553	3.33
BOVINE0001S00005426	NM_001046367.1	SPINT1	Bos taurus serine peptidase inhibitor, Kunitz type 1 (SPINT1), mRNA	0.031608	3.33
BOVINE0001S00002622	NM_001034218.1	FETUB	Bos taurus fetuin B (FETUB), mRNA	0.0256586	3.33
BOVINE0001S00007218	XM_001252887.2	RGS1	PREDICTED: Bos taurus regulator of G-protein signaling 1, transcript variant 1 (RGS1), mRNA	0.0199903	3.33
BOVINE0001S00043050	NM_001015639.1	PSMC2	Bos taurus proteasome (prosome, macropain) 26S subunit, ATPase, 2 (PSMC2), mRNA	0.0144093	3.33
BOVINE0001S00012209	XM_864250.3	RAD54B	PREDICTED: Bos taurus similar to DNA repair and recombination protein RAD54B (RAD54 homolog B), transcript variant 2 (RAD54B), mRNA	0.0135912	3.33
BOVINE0001S00035792	XM_582828.3	EXO1	PREDICTED: Bos taurus similar to exonuclease 1 (EXO1), mRNA	0.00251011	3.33
BOVINE0001S00032128	NM_001075366.2	BAT3	Bos taurus HLA-B associated transcript 3 (BAT3), mRNA	0.000682663	3.33
BOVINE0001S00046200	XM_582124.3	GPBP1L1	PREDICTED: Bos taurus similar to GC-rich promoter binding protein 1-like 1, transcript variant 1 (GPBP1L1), mRNA	0.0492615	3.22
BOVINE0001S00020628	XR_027276.2	LOC530104	PREDICTED: Bos taurus misc_RNA (LOC530104), miscRNA	0.0378476	3.22
BOVINE0001S00020725	NM_001105413.1	CCDC132	Bos taurus coiled-coil domain containing 132 (CCDC132), mRNA	0.0348199	3.22
BOVINE0001S00021989	XM_585928.3	SAFB2	PREDICTED: Bos taurus similar to Scaffold attachment factor B2 (SAF-B2) (SAFB2), mRNA	0.0320429	3.22
BOVINE0001S00008643	NM_174410.2	P2RY1	Bos taurus purinergic receptor P2Y, G-protein coupled, 1 (P2RY1), mRNA	0.0314645	3.22
BOVINE0001S00044611	NM_001105475.1	WDR5	Bos taurus WD repeat domain 5 (WDR5), mRNA	0.0205718	3.22
BOVINE0001S00021592	XM_001254499.2	NCKIPSD	PREDICTED: Bos taurus similar to NCK interacting protein with SH3 domain, transcript variant 1 (NCKIPSD), mRNA	0.0164368	3.22
BOVINE0001S00020008	NM_174714.2	ELA2A	Bos taurus elastase 2A (ELA2A), mRNA	0.0149778	3.22
BOVINE0001S00019399	XM_864645.3	AGPS	PREDICTED: Bos taurus similar to alkylglycerone phosphate synthase, transcript variant 2 (AGPS), mRNA	0.00543119	3.22
BOVINE0001S00002774	NM_001105004.1	FAM32A	Bos taurus family with sequence similarity 32, member A (FAM32A), mRNA	0.00172319	3.22
BOVINE0001S00040185	NM_001077928.1	PLXDC2	Bos taurus plexin domain containing 2 (PLXDC2), mRNA	0.00127459	3.22
BOVINE0001S00014470	NM_001046166.1	PWP1	Bos taurus PWP1 homolog (S. cerevisiae) (PWP1), mRNA	0.00109797	3.22
BOVINE0001S00007091	XM_590885.4	PITRM1	PREDICTED: Bos taurus similar to Pitrilysin metallopeptidase 1 (PITRM1), mRNA	0.0478572	3.12
BOVINE0001S00015091	NM_001015565.1	PCBP1	Bos taurus poly(rC) binding protein 1 (PCBP1), mRNA	0.0458012	3.12
BOVINE0001S00032993	XM_584216.4	EAF1	PREDICTED: Bos taurus similar to ELL associated factor 1, transcript variant 1 (EAF1), mRNA	0.041654	3.12
BOVINE0001S00018075	NM_001035092.1	LMBRD1	Bos taurus LMBR1 domain containing 1 (LMBRD1), mRNA	0.0410314	3.12
BOVINE0001S00024283	NM_001040469.2	C3	Bos taurus complement component 3 (C3), mRNA	0.0397217	3.12
BOVINE0001S00004306	NM_001102049.1	MAGEF1	Bos taurus melanoma antigen family F, 1 (MAGEF1), mRNA	0.033751	3.12
BOVINE0001S00034120	NM_174043.2	DRD2	Bos taurus dopamine receptor D2 (DRD2), mRNA	0.0321101	3.12
BOVINE0001S00009867	NM_174002.2	CASR	Bos taurus calcium-sensing receptor (CASR), mRNA	0.0205922	3.12
BOVINE0001S00010616	XM_868213.3	TCN1	PREDICTED: Bos taurus similar to Transcobalamin-1 precursor (Transcobalamin I) (TCI) (TC I) (TCN1), mRNA	0.0153443	3.12
BOVINE0001S00023081	NM_001075547.1	SCRN3	Bos taurus secernin 3 (SCRN3), mRNA	0.00770296	3.12
BOVINE0001S00004906	NM_001099209.1	MGC152484	Bos taurus hypothetical protein LOC788754 (MGC152484), mRNA	0.00746654	3.12
BOVINE0001S00006640	NM_001098855.1	ANGPT2	Bos taurus angiopoietin 2 (ANGPT2), mRNA	0.0062241	3.12
BOVINE0001S00023575	XM_594889.4	RMND5A	PREDICTED: Bos taurus similar to required for meiotic nuclear division 5 homolog A, transcript variant 1 (RMND5A), mRNA	0.00448208	3.12
BOVINE0001S00045450	NM_001046222.1	LFNG	Bos taurus LFNG O-fucosylpeptide 3-beta-N-acetylglucosaminyltransferase (LFNG), mRNA	0.00256634	3.12
BOVINE0001S00042372	NM_001097986.1	RFTN2	Bos taurus raftlin family member 2 (RFTN2), mRNA	0.000744055	3.12
BOVINE0001S00033784	NM_001143863.1	PPP1R10	Bos taurus protein phosphatase 1, regulatory (inhibitor) subunit 10 (PPP1R10), mRNA	0.0485129	3.03
BOVINE0001S00029834	NM_001083386.1	CEBPZ	Bos taurus CCAAT/enhancer binding protein (C/EBP), zeta (CEBPZ), mRNA	0.0464175	3.03
BOVINE0001S00025899	XM_614320.4	DMXL1	PREDICTED: Bos taurus similar to Dmx-like 1 (DMXL1), mRNA	0.0415054	3.03
BOVINE0001S00007743	XM_871059.2	BST2	PREDICTED: Bos taurus similar to Bone marrow stromal antigen 2 precursor (BST-2) (CD317 antigen) (HM1.24 antigen) (BST2), mRNA	0.0360008	3.03
BOVINE0001S00016841	NM_001046088.1	GPX8	Bos taurus glutathione peroxidase 8 (putative) (GPX8), mRNA	0.0343155	3.03
BOVINE0001S00017318	XM_001250661.2	LOC782949	PREDICTED: Bos taurus similar to FERM, RhoGEF (Arhgef) and pleckstrin domain protein 1 (chondrocyte-derived) (LOC782949), mRNA	0.0138594	3.03
BOVINE0001S00000740	NM_001102207.1	EXOC4	Bos taurus exocyst complex component 4 (EXOC4), mRNA	0.0111564	3.03
BOVINE0001S00037789	NM_174056.3	FGF2	Bos taurus fibroblast growth factor 2 (basic) (FGF2), mRNA	0.00667976	3.03
BOVINE0001S00012950	NM_001037463.1	WWP1	Bos taurus WW domain containing E3 ubiquitin protein ligase 1 (WWP1), mRNA	0.00467517	3.03
BOVINE0001S00000388	XM_001787912.1	PLEKHA2	PREDICTED: Bos taurus pleckstrin homology domain containing, family A (phosphoinositide binding specific) member 2 (PLEKHA2), mRNA	0.0488026	2.94
BOVINE0001S00009919	XR_028142.1	LOC535967	PREDICTED: Bos taurus misc_RNA (LOC535967), miscRNA	0.048028	2.94
BOVINE0001S00024100	NM_001083469.1	TMEM156	Bos taurus transmembrane protein 156 (TMEM156), mRNA	0.0474462	2.94
BOVINE0001S00005752	XM_614683.4	CDH3	PREDICTED: Bos taurus cadherin 3, type 1, P-cadherin (placental), transcript variant 1 (CDH3), mRNA	0.0454085	2.94
BOVINE0001S00022452	XM_867922.3	ZFP1	PREDICTED: Bos taurus similar to zinc finger protein 1 homolog (mouse), transcript variant 2 (ZFP1), mRNA	0.0438789	2.94
BOVINE0001S00005240	NM_001075720.1	RNF7	Bos taurus ring finger protein 7 (RNF7), mRNA	0.0424279	2.94
BOVINE0001S00006244	NM_174387.2	MANBA	Bos taurus mannosidase, beta A, lysosomal (MANBA), mRNA	0.0391905	2.94
BOVINE0001S00036035	XR_028513.2	LOC505709	PREDICTED: Bos taurus misc_RNA (LOC505709), miscRNA	0.0367395	2.94
BOVINE0001S00025206	NM_001035013.1	MTRF1	Bos taurus mitochondrial translational release factor 1 (MTRF1), nuclear gene encoding mitochondrial protein, mRNA	0.0363167	2.94
BOVINE0001S00046377	XM_001787807.1	LOC509995	PREDICTED: Bos taurus similar to Leucine-rich PPR motif-containing protein, mitochondrial precursor (130 kDa leucine-rich protein) (LRP 130) (GP130) (LOC509995), mRNA	0.0341662	2.94
BOVINE0001S00010666	NM_174564.2	NDUFC1	Bos taurus NADH dehydrogenase (ubiquinone) 1, subcomplex unknown, 1, 6kDa (NDUFC1), mRNA	0.0333782	2.94
BOVINE0001S00037305	NM_001143867.1	DDX6	Bos taurus DEAD (Asp-Glu-Ala-Asp) box polypeptide 6 (DDX6), mRNA	0.0322411	2.94
BOVINE0001S00021540	XM_864293.3	VGLL1	PREDICTED: Bos taurus similar to Transcription cofactor vestigial-like protein 1 (Vgl-1) (Protein TONDU), transcript variant 4 (VGLL1), mRNA	0.0139606	2.94
BOVINE0001S00020174	XM_864253.3	LOC534065	PREDICTED: Bos taurus similar to erythroid differentiation-related factor 1, transcript variant 2 (LOC534065), mRNA	0.0125603	2.94
BOVINE0001S00021450	XM_878406.3	PKN2	PREDICTED: Bos taurus similar to protein kinase N2, transcript variant 3 (PKN2), mRNA	0.0115115	2.94
BOVINE0001S00006026	NM_001113282.1	POP4	Bos taurus processing of precursor 4, ribonuclease P/MRP subunit (S. cerevisiae) (POP4), transcript variant 1, mRNA	0.0100811	2.94
BOVINE0001S00035291	XM_001787646.1	LOC537873	PREDICTED: Bos taurus similar to phospholipase C-like 1 (LOC537873), partial mRNA	0.00262532	2.94
BOVINE0001S00035765	XM_582282.4	ZNF627	PREDICTED: Bos taurus similar to zinc finger protein 709 (ZNF627), mRNA	0.0476163	2.85
BOVINE0001S00039819	XM_001788948.1	LOC790439	PREDICTED: Bos taurus similar to AP-3 complex subunit beta-2 (Adapter-related protein complex 3 beta-2 subunit) (Beta3B-adaptin) (Adaptor protein complex AP-3 beta-2 subunit) (AP-3 complex beta-2 subunit) (Clathrin assembly protein complex 3 beta-2 large chain) (Neuron- (LOC790439), mRNA	0.0379327	2.85
BOVINE0001S00014389	NM_001014883.1	NR1H2	Bos taurus nuclear receptor subfamily 1, group H, member 2 (NR1H2), mRNA	0.0351461	2.85
BOVINE0001S00005250	XM_882711.3	MYH14	PREDICTED: Bos taurus similar to myosin, heavy chain 14, transcript variant 4 (MYH14), mRNA	0.0306605	2.85
BOVINE0001S00020354	XM_586261.3	ARFGEF2	PREDICTED: Bos taurus similar to Brefeldin A-inhibited guanine nucleotide-exchange protein 2 (Brefeldin A-inhibited GEP 2), transcript variant 1 (ARFGEF2), mRNA	0.0292506	2.85
BOVINE0001S00032514	XM_585218.4	BAZ1B	PREDICTED: Bos taurus similar to bromodomain adjacent to zinc finger domain, 1B (BAZ1B), mRNA	0.0260347	2.85
BOVINE0001S00020028	NM_194465.2	MRVI1	Bos taurus murine retrovirus integration site 1 homolog (MRVI1), transcript variant 2, mRNA	0.0178	2.85
BOVINE0001S00013330	NM_001083502.1	MGC139239	Bos taurus hypothetical LOC613328 (MGC139239), mRNA	0.00515138	2.85
BOVINE0001S00036274	XM_001249400.2	FNDC3B	PREDICTED: Bos taurus similar to fibronectin type III domain containing 3B, transcript variant 1 (FNDC3B), mRNA	0.00131669	2.85
BOVINE0001S00019517	NM_001001441.1	TNNT3	Bos taurus troponin T type 3 (skeletal, fast) (TNNT3), mRNA	0.0465125	2.77
BOVINE0001S00019214	NM_001080247.1	JAMP	Bos taurus JNK1-associated membrane protein (JAMP), mRNA	0.0335346	2.77
BOVINE0001S00002027	NM_174450.3	RGS16	Bos taurus regulator of G-protein signaling 16 (RGS16), mRNA	0.0335175	2.77
BOVINE0001S00032956	XM_589151.4	CDK6	PREDICTED: Bos taurus similar to Cell division protein kinase 6 (Serine/threonine-protein kinase PLSTIRE) (CDK6), mRNA	0.0293028	2.77
BOVINE0001S00008279	NM_001100351.1	APOL3	Bos taurus apolipoprotein L, 3 (APOL3), mRNA	0.026101	2.77
BOVINE0001S00018584	NM_001098017.1	PTPN6	Bos taurus protein tyrosine phosphatase, non-receptor type 6 (PTPN6), mRNA	0.0254844	2.77
BOVINE0001S00010780	XM_618164.4	COL4A3	PREDICTED: Bos taurus collagen, type IV, alpha 3 (Goodpasture antigen) (COL4A3), mRNA	0.0249944	2.77
BOVINE0001S00006428	NM_001082601.1	UBR7	Bos taurus ubiquitin protein ligase E3 component n-recognin 7 (putative) (UBR7), mRNA	0.0175333	2.77
BOVINE0001S00006367	NM_001015642.2	CPXM1	Bos taurus carboxypeptidase X (M14 family), member 1 (CPXM1), mRNA	0.0129254	2.77
BOVINE0001S00042689	XR_028087.2	LOC516155	PREDICTED: Bos taurus misc_RNA (LOC516155), miscRNA	0.0127318	2.77
BOVINE0001S00030329	NM_001075823.1	SULT1B1	Bos taurus sulfotransferase family, cytosolic, 1B, member 1 (SULT1B1), mRNA	0.00977222	2.77
BOVINE0001S00041570	NM_001109789.1	PRPF39	Bos taurus PRP39 pre-mRNA processing factor 39 homolog (S. cerevisiae) (PRPF39), mRNA	0.00842162	2.77
BOVINE0001S00038268	XM_596263.4	LOC518080	PREDICTED: Bos taurus similar to ATP-binding cassette transporter 13 (LOC518080), mRNA	0.00783589	2.77
BOVINE0001S00004296	XM_001256289.2	LOC789571	PREDICTED: Bos taurus similar to mucin 2 (LOC789571), partial mRNA	0.00518593	2.77
BOVINE0001S00023784	NM_001100293.1	CCR4	Bos taurus chemokine (C-C motif) receptor 4 (CCR4), mRNA	0.00142547	2.77
BOVINE0001S00020165	NM_177510.2	GCNT1	Bos taurus glucosaminyl (N-acetyl) transferase 1, core 2 (beta-1,6-N-acetylglucosaminyltransferase) (GCNT1), mRNA	0.0475539	2.7
BOVINE0001S00034046	XM_590682.4	ATAD5	PREDICTED: Bos taurus similar to ATPase family, AAA domain containing 5 (ATAD5), mRNA	0.0444611	2.7
BOVINE0001S00015125	XM_611206.4	ADD1	PREDICTED: Bos taurus similar to adducin 1 (alpha) (ADD1), mRNA	0.0325393	2.7
BOVINE0001S00028277	NM_001034497.1	SLC25A34	Bos taurus solute carrier family 25, member 34 (SLC25A34), mRNA	0.0208241	2.7
BOVINE0001S00021260	XM_614763.4	ASPM	PREDICTED: Bos taurus asp (abnormal spindle) homolog, microcephaly associated (Drosophila) (ASPM), mRNA	0.0196826	2.7
BOVINE0001S00005396	XM_588277.3	ZCCHC8	PREDICTED: Bos taurus similar to zinc finger, CCHC domain containing 8, transcript variant 1 (ZCCHC8), mRNA	0.0139956	2.7
BOVINE0001S00039141	NM_001038195.1	IQCG	Bos taurus IQ motif containing G (IQCG), mRNA	0.0133012	2.7
BOVINE0001S00030872	NM_001083503.1	UBE2M	Bos taurus ubiquitin-conjugating enzyme E2M (UBC12 homolog, yeast) (UBE2M), mRNA	0.00983687	2.7
BOVINE0001S00006496	NM_001113232.1	DSE	Bos taurus dermatan sulfate epimerase (DSE), mRNA	0.00939639	2.7
BOVINE0001S00035456	NM_001102004.1	URB2	Bos taurus URB2 ribosome biogenesis 2 homolog (S. cerevisiae) (URB2), mRNA	0.00645306	2.7
BOVINE0001S00020574	XM_614275.4	RBM15	PREDICTED: Bos taurus similar to one twenty two protein, transcript variant 1 (RBM15), mRNA	0.000393851	2.7
BOVINE0001S00003385	NM_001034493.1	ICT1	Bos taurus immature colon carcinoma transcript 1 (ICT1), mRNA	0.0463404	2.63
BOVINE0001S00009498	XM_001787706.1	LOC782885	PREDICTED: Bos taurus similar to zinc finger protein 605 (LOC782885), mRNA	0.0452889	2.63
BOVINE0001S00019813	NM_001075835.1	NKIRAS1	Bos taurus NFKB inhibitor interacting Ras-like 1 (NKIRAS1), mRNA	0.0440629	2.63
BOVINE0001S00030553	XM_581000.4	NUP107	PREDICTED: Bos taurus similar to Nuclear pore complex protein Nup107 (Nucleoporin Nup107) (107 kDa nucleoporin) (NUP107), mRNA	0.0316379	2.63
BOVINE0001S00012095	XM_592611.4	FGF10	PREDICTED: Bos taurus fibroblast growth factor 10, transcript variant 2 (FGF10), mRNA	0.0404237	2.63
BOVINE0001S00009027	XM_865774.3	HSPA4L	PREDICTED: Bos taurus similar to Heat shock 70 kDa protein 4L (Osmotic stress protein 94) (Heat shock 70-related protein APG-1), transcript variant 3 (HSPA4L), mRNA	0.0283125	2.63
BOVINE0001S00030696	XM_872571.3	IDH3B	PREDICTED: Bos taurus isocitrate dehydrogenase 3 (NAD+) beta, transcript variant 6 (IDH3B), mRNA	0.0250154	2.63
BOVINE0001S00026983	XM_870235.3	MTBP	PREDICTED: Bos taurus similar to Mdm2, transformed 3T3 cell double minute 2, p53 binding protein binding protein (MTBP), mRNA	0.0246702	2.63
BOVINE0001S00018401	NM_001098032.1	CKAP2	Bos taurus cytoskeleton associated protein 2 (CKAP2), mRNA	0.0168264	2.63
BOVINE0001S00032903	NM_001081529.1	FAM55C	Bos taurus family with sequence similarity 55, member C (FAM55C), mRNA	0.0118487	2.63
BOVINE0001S00019491	NM_001102215.1	ZZZ3	Bos taurus zinc finger, ZZ-type containing 3 (ZZZ3), mRNA	0.00966305	2.63
BOVINE0001S00016166	XM_617670.4	ANKRD41	PREDICTED: Bos taurus similar to ankyrin repeat domain 41 (ANKRD41), mRNA	0.00586919	2.63
BOVINE0001S00008311	NM_001075431.1	LIN7C	Bos taurus lin-7 homolog C (C. elegans) (LIN7C), mRNA	0.00370209	2.63
BOVINE0001S00013807	XM_001788233.1	LOC785855	PREDICTED: Bos taurus similar to homeobox B8 (LOC785855), mRNA	0.00185598	2.63
BOVINE0001S00018014	NM_001101143.1	AHCYL2	Bos taurus S-adenosylhomocysteine hydrolase-like 2 (AHCYL2), mRNA	0.046243	2.56
BOVINE0001S00037954	XM_608747.4	LOC530279	PREDICTED: Bos taurus similar to Nucleoredoxin-like protein 2 (LOC530279), mRNA	0.0419863	2.56
BOVINE0001S00036532	NM_001075641.1	MTMR7	Bos taurus myotubularin related protein 7 (MTMR7), mRNA	0.0378254	2.56
BOVINE0001S00002371	NM_180999.1	LYZ2	Bos taurus lysozyme C-2 (LYZ2), mRNA	0.0345633	2.56
BOVINE0001S00006737	NM_001034361.1	ABP1	Bos taurus amiloride binding protein 1 (amine oxidase (copper-containing)) (ABP1), mRNA	0.0334221	2.56
BOVINE0001S00001302	NM_001046600.1	RGS4	Bos taurus regulator of G-protein signaling 4 (RGS4), mRNA	0.0302189	2.56
BOVINE0001S00005845	XM_591968.4	LOC514162	PREDICTED: Bos taurus similar to aurora borealis, transcript variant 1 (LOC514162), mRNA	0.0285166	2.56
BOVINE0001S00032444	NM_001105407.1	SUB1	Bos taurus SUB1 homolog (S. cerevisiae) (SUB1), mRNA	0.0230015	2.56
BOVINE0001S00009440	NM_001098879.1	UTP18	Bos taurus UTP18, small subunit (SSU) processome component, homolog (yeast) (UTP18), mRNA	0.0219434	2.56
BOVINE0001S00013048	XM_582594.4	LOC506181	PREDICTED: Bos taurus similar to zinc finger protein 77 (pT1) (LOC506181), partial mRNA	0.020684	2.56
BOVINE0001S00008231	XM_594801.4	NCAPG2	PREDICTED: Bos taurus non-SMC condensin II complex, subunit G2 (NCAPG2), mRNA	0.0178074	2.56
BOVINE0001S00001541	NM_001034447.1	FBP1	Bos taurus fructose-1,6-bisphosphatase 1 (FBP1), mRNA	0.0176705	2.56
BOVINE0001S00024476	XR_042741.1	LOC785805	PREDICTED: Bos taurus misc_RNA (LOC785805), miscRNA	0.0156604	2.56
BOVINE0001S00018528	XM_001253405.2	LOC786531	PREDICTED: Bos taurus similar to dual specificity phosphatase 11 (LOC786531), mRNA	0.0119634	2.56
BOVINE0001S00034223	NM_001015551.1	AADAT	Bos taurus aminoadipate aminotransferase (AADAT), mRNA	0.00999212	2.56
BOVINE0001S00021871	NM_001083500.1	MGC143035	Bos taurus hypothetical LOC541171 (MGC143035), mRNA	0.00508888	2.56
BOVINE0001S00021139	NM_001034483.1	XYLB	Bos taurus xylulokinase homolog (H. influenzae) (XYLB), mRNA	0.0045329	2.56
BOVINE0001S00024064	XM_584880.4	JMJD2B	PREDICTED: Bos taurus similar to jumonji domain containing 2B (JMJD2B), mRNA	0.00316006	2.56
BOVINE0001S00034274	NM_001038167.1	UBE2D1	Bos taurus ubiquitin-conjugating enzyme E2D 1 (UBC4/5 homolog, yeast) (UBE2D1), mRNA	0.00291725	2.56
BOVINE0001S00000050	NM_001075737.1	CUEDC2	Bos taurus CUE domain containing 2 (CUEDC2), mRNA	0.0407237	2.5
BOVINE0001S00002379	NM_001024568.1	RPS11	Bos taurus ribosomal protein S11 (RPS11), mRNA	0.0402654	2.5
BOVINE0001S00028303	NM_001038134.1	TRAPPC6B	Bos taurus trafficking protein particle complex 6B (TRAPPC6B), mRNA	0.0399075	2.5
BOVINE0001S00033093	NM_001083468.1	PPP2R5E	Bos taurus protein phosphatase 2, regulatory subunit B', epsilon isoform (PPP2R5E), mRNA	0.0338695	2.5
BOVINE0001S00000164	NM_001075574.1	UBA3	Bos taurus ubiquitin-like modifier activating enzyme 3 (UBA3), mRNA	0.032242	2.5
BOVINE0001S00008372	XM_618363.4	CCNYL1	PREDICTED: Bos taurus similar to Cyclin-Y-like protein 1 (CCNYL1), mRNA	0.0291846	2.5
BOVINE0001S00038787	NM_174015.1	CD8A	Bos taurus CD8a molecule (CD8A), mRNA	0.0286867	2.5
BOVINE0001S00028100	NM_001035046.1	MGST3	Bos taurus microsomal glutathione S-transferase 3 (MGST3), mRNA	0.0238391	2.5
BOVINE0001S00038483	XR_042570.1	LOC784747	PREDICTED: Bos taurus misc_RNA (LOC784747), miscRNA	0.0218047	2.5
BOVINE0001S00034766	XM_606667.4	JARID2	PREDICTED: Bos taurus similar to jumonji, AT rich interactive domain 2 protein, transcript variant 6 (JARID2), mRNA	0.0141446	2.5
BOVINE0001S00009567	XM_590563.4	SPTY2D1	PREDICTED: Bos taurus similar to Protein SPT2 homolog (SPT2 domain-containing protein 1) (Protein KU002155) (SPTY2D1), mRNA	0.0110319	2.5
BOVINE0001S00030220	NM_001076112.1	GLIPR2	Bos taurus GLI pathogenesis-related 2 (GLIPR2), mRNA	0.0107706	2.5
BOVINE0001S00042649	NM_001075749.1	RDX	Bos taurus radixin (RDX), mRNA	0.00991435	2.5
BOVINE0001S00023872	XM_615597.4	NR5A2	PREDICTED: Bos taurus similar to nuclear receptor subfamily 5, group A, member 2, transcript variant 1 (NR5A2), mRNA	0.00723733	2.5
BOVINE0001S00018451	NM_001034684.1	CROP	Bos taurus cisplatin resistance-associated overexpressed protein (CROP), mRNA	0.00596206	2.5
BOVINE0001S00024345	XM_001789737.1	LOC616962	PREDICTED: Bos taurus hypothetical protein LOC616962 (LOC616962), mRNA	0.00447703	2.5
BOVINE0001S00019509	XM_612879.3	ZC3H13	PREDICTED: Bos taurus zinc finger CCCH-type containing 13, transcript variant 1 (ZC3H13), mRNA	0.00406676	2.5
BOVINE0001S00012570	XR_028786.2	LOC789688	PREDICTED: Bos taurus misc_RNA (LOC789688), miscRNA	0.0388752	2.43
BOVINE0001S00017270	XR_028354.2	LOC614048	PREDICTED: Bos taurus misc_RNA (LOC614048), miscRNA	0.0385518	2.43
BOVINE0001S00028281	NM_001007805.1	LYSB	Bos taurus intestinal lysozyme (LYSB), mRNA	0.0360261	2.43
BOVINE0001S00024243	XM_001787931.1	LOC532412	PREDICTED: Bos taurus similar to shugoshin-like 2 (LOC532412), mRNA	0.0357925	2.43
BOVINE0001S00005337	NM_001077065.1	SLC9A3R2	Bos taurus solute carrier family 9 (sodium/hydrogen exchanger), member 3 regulator 2 (SLC9A3R2), mRNA	0.0292942	2.43
BOVINE0001S00042562	NM_001038146.1	CSNK1G1	Bos taurus casein kinase 1, gamma 1 (CSNK1G1), mRNA	0.0264115	2.43
BOVINE0001S00004068	NM_001002883.2	ST3GAL6	Bos taurus ST3 beta-galactoside alpha-2,3-sialyltransferase 6 (ST3GAL6), mRNA	0.0240124	2.43
BOVINE0001S00001770	NM_001105390.1	IPO13	Bos taurus importin 13 (IPO13), mRNA	0.0239759	2.43
BOVINE0001S00034295	XR_028739.2	LOC789229	PREDICTED: Bos taurus misc_RNA (LOC789229), miscRNA	0.0227563	2.43
BOVINE0001S00042184	XM_582629.4	CWF19L1	PREDICTED: Bos taurus similar to CWF19-like protein 1, transcript variant 1 (CWF19L1), mRNA	0.0199732	2.43
BOVINE0001S00019830	NM_001099066.1	SLC25A24	Bos taurus solute carrier family 25 (mitochondrial carrier; phosphate carrier), member 24 (SLC25A24), nuclear gene encoding mitochondrial protein, mRNA	0.0131019	2.43
BOVINE0001S00035585	XM_582242.3	SOX15	PREDICTED: Bos taurus similar to SRY-box 15 (SOX15), mRNA	0.0105071	2.43
BOVINE0001S00018792	XM_001789358.1	LOC783484	PREDICTED: Bos taurus similar to membrane associated guanylate kinase, WW and PDZ domain containing 1, transcript variant 1 (LOC783484), mRNA	0.00884591	2.43
BOVINE0001S00009446	XM_593139.4	LOC515167	PREDICTED: Bos taurus similar to 5033413D22Rik protein (LOC515167), mRNA	0.00484727	2.43
BOVINE0001S00035315	XM_001789340.1	LOC787908	PREDICTED: Bos taurus similar to Uncharacterized protein C22orf30 (LOC787908), mRNA	0.00230712	2.43
BOVINE0001S00012882	XM_585792.4	OSBPL7	PREDICTED: Bos taurus similar to Oxysterol-binding protein-related protein 7 (OSBP-related protein 7) (ORP-7), transcript variant 1 (OSBPL7), mRNA	0.0474739	2.38
BOVINE0001S00032293	NM_001035349.1	ARID5A	Bos taurus AT rich interactive domain 5A (MRF1-like) (ARID5A), mRNA	0.0426112	2.38
BOVINE0001S00029549	NM_001015638.1	SNX17	Bos taurus sorting nexin 17 (SNX17), mRNA	0.0390353	2.38
BOVINE0001S00026986	NM_001083775.1	LOC616899	Bos taurus hypothetical protein LOC616899 (LOC616899), mRNA	0.0360211	2.38
BOVINE0001S00018120	NM_001046266.1	GLT8D2	Bos taurus glycosyltransferase 8 domain containing 2 (GLT8D2), mRNA	0.0344617	2.38
BOVINE0001S00025415	NM_001102115.1	BOLL	Bos taurus bol, boule-like (Drosophila) (BOLL), mRNA	0.0323714	2.38
BOVINE0001S00029070	XM_001250216.2	GNE	PREDICTED: Bos taurus similar to mutant UDP-N-acetylglucosamine 2-epimerase/N-acetylmannosamine kinase (GNE), mRNA	0.0323391	2.38
BOVINE0001S00017015	XM_870453.2	DMN	PREDICTED: Bos taurus similar to desmuslin (DMN), mRNA	0.0275501	2.38
BOVINE0001S00025477	XM_608505.4	NLGN1	PREDICTED: Bos taurus neuroligin 1 (NLGN1), mRNA	0.0244244	2.38
BOVINE0001S00006622	NM_001083777.1	RAMP1	Bos taurus receptor (G protein-coupled) activity modifying protein 1 (RAMP1), mRNA	0.0236663	2.38
BOVINE0001S00041714	XM_871203.3	LOC618886	PREDICTED: Bos taurus similar to cDNA sequence BC004004 (LOC618886), mRNA	0.0152369	2.38
BOVINE0001S00019477	NM_001083637.1	GJA3	Bos taurus gap junction protein, alpha 3, 46kDa (GJA3), mRNA	0.0126096	2.38
BOVINE0001S00031920	NM_174456.2	NMT2	Bos taurus N-myristoyltransferase 2 (NMT2), mRNA	0.0126052	2.38
BOVINE0001S00018935	NM_001035449.1	CDCA3	Bos taurus cell division cycle associated 3 (CDCA3), mRNA	0.0118567	2.38
BOVINE0001S00003310	NM_001075118.1	PPA1	Bos taurus pyrophosphatase (inorganic) 1 (PPA1), mRNA	0.00979626	2.38
BOVINE0001S00031788	NM_001076243.1	PHYHD1	Bos taurus phytanoyl-CoA dioxygenase domain containing 1 (PHYHD1), mRNA	0.0094374	2.38
BOVINE0001S00040056	XM_581757.3	LOC505468	PREDICTED: Bos taurus similar to cytochrome P450 2C92 (LOC505468), mRNA	0.00594659	2.38
BOVINE0001S00019797	NM_001014923.1	NFE2	Bos taurus nuclear factor (erythroid-derived 2), 45kDa (NFE2), mRNA	0.00418254	2.38
BOVINE0001S00041480	NM_001077009.1	P2RY14	Bos taurus purinergic receptor P2Y, G-protein coupled, 14 (P2RY14), mRNA	0.00297554	2.38
BOVINE0001S00033137	NM_001001153.2	MOGAT1	Bos taurus monoacylglycerol O-acyltransferase 1 (MOGAT1), mRNA	0.00199234	2.38
BOVINE0001S00004423	NM_001077994.1	FAM149B1	Bos taurus Protein FAM149B1 (FAM149B1), mRNA	0.046373	2.32
BOVINE0001S00008679	NM_001101205.1	WEE1	Bos taurus WEE1 homolog (S. pombe) (WEE1), mRNA	0.0440466	2.32
BOVINE0001S00039004	XR_028567.2	LOC615842	PREDICTED: Bos taurus misc_RNA (LOC615842), miscRNA	0.0343346	2.32
BOVINE0001S00004321	XM_594786.4	LOC516629	PREDICTED: Bos taurus similar to RIKEN cDNA 1110067D22 (LOC516629), mRNA	0.0302917	2.32
BOVINE0001S00041447	XM_001253780.2	PNPLA3	PREDICTED: Bos taurus similar to adiponutrin (PNPLA3), mRNA	0.0239887	2.32
BOVINE0001S00038836	NM_001105258.1	KIF20B	Bos taurus kinesin family member 20B (KIF20B), mRNA	0.0176928	2.32
BOVINE0001S00033197	XM_865801.2	REV3L	PREDICTED: Bos taurus similar to DNA polymerase zeta catalytic subunit (hREV3), transcript variant 2 (REV3L), mRNA	0.0151627	2.32
BOVINE0001S00031605	XM_592026.4	CASP1	PREDICTED: Bos taurus caspase 1, apoptosis-related cysteine peptidase (interleukin 1, beta, convertase), transcript variant 1 (CASP1), mRNA	0.0128057	2.32
BOVINE0001S00030016	NM_001102022.1	SPG7	Bos taurus spastic paraplegia 7 (pure and complicated autosomal recessive) (SPG7), nuclear gene encoding mitochondrial protein, mRNA	0.0126794	2.32
BOVINE0001S00022504	NM_001076973.1	FLJ13868	Bos taurus hypothetical protein FLJ13868 (FLJ13868), mRNA	0.0122437	2.32
BOVINE0001S00020658	NM_001081736.1	IKIP	Bos taurus IKK interacting protein (IKIP), mRNA	0.0105793	2.32
BOVINE0001S00010469	XM_610497.4	SERHL2	PREDICTED: Bos taurus serine hydrolase-like 2 (SERHL2), mRNA	0.0101084	2.32
BOVINE0001S00046037	NM_001076823.1	TAGAP	Bos taurus T-cell activation GTPase activating protein (TAGAP), mRNA	0.00680986	2.32
BOVINE0001S00029583	NM_001034629.1	EPHX1	Bos taurus epoxide hydrolase 1, microsomal (xenobiotic) (EPHX1), mRNA	0.00647584	2.32
BOVINE0001S00009883	XM_584095.4	ASB7	PREDICTED: Bos taurus similar to ankyrin repeat and SOCS box-containing protein 7 (ASB7), mRNA	0.00551607	2.32
BOVINE0001S00008255	XM_588427.3	CDC2L5	PREDICTED: Bos taurus similar to cell division cycle 2-like 5, transcript variant 3 (CDC2L5), mRNA	0.00199422	2.32
BOVINE0001S00032425	NM_001035405.1	SLAIN2	Bos taurus SLAIN motif family, member 2 (SLAIN2), mRNA	0.00171603	2.32
BOVINE0001S00036925	NM_001078124.1	RHOH	Bos taurus ras homolog gene family, member H (RHOH), mRNA	0.000834843	2.32
BOVINE0001S00023069	NM_001099033.1	GNB4	Bos taurus guanine nucleotide binding protein (G protein), beta polypeptide 4 (GNB4), mRNA	0.0437781	2.27
BOVINE0001S00021111	XM_001789789.1	LOC100138951	PREDICTED: Bos taurus similar to Myeloid cell surface antigen CD33 precursor (Sialic acid-binding Ig-like lectin 3) (Siglec-3) (gp67) (LOC100138951), mRNA	0.0424703	2.27
BOVINE0001S00014186	XM_609023.4	EFHB	PREDICTED: Bos taurus EF-hand domain family, member B (EFHB), mRNA	0.0419448	2.27
BOVINE0001S00008317	NM_001101072.1	LOC510651	Bos taurus hypothetical LOC510651 (LOC510651), mRNA	0.0384583	2.27
BOVINE0001S00018873	XM_612592.4	ZDHHC5	PREDICTED: Bos taurus similar to Zinc finger, DHHC domain containing 5 (ZDHHC5), mRNA	0.0302166	2.27
BOVINE0001S00018982	NM_001102238.1	METTL3	Bos taurus methyltransferase like 3 (METTL3), mRNA	0.0283867	2.27
BOVINE0001S00013408	XM_583652.3	PLEKHA8	PREDICTED: Bos taurus similar to pleckstrin homology domain containing, family A (phosphoinositide binding specific) member 8 (PLEKHA8), mRNA	0.027807	2.27
BOVINE0001S00007134	XM_588670.3	CC2D1B	PREDICTED: Bos taurus similar to coiled-coil and C2 domain containing 1B (CC2D1B), mRNA	0.0275952	2.27
BOVINE0001S00000378	XM_001252642.2	TAOK3	PREDICTED: Bos taurus similar to serine/threonine kinase (TAOK3), mRNA	0.0236494	2.27
BOVINE0001S00014865	NM_001029846.1	OAS1	Bos taurus 2',5'-oligoadenylate synthetase 1, 40/46kDa (OAS1), mRNA	0.019027	2.27
BOVINE0001S00003026	XM_600722.4	LOC522441	PREDICTED: Bos taurus similar to zinc finger CCCH-type containing 5 (LOC522441), mRNA	0.0189122	2.27
BOVINE0001S00016664	NM_001034636.1	PAIP2	Bos taurus poly(A) binding protein interacting protein 2 (PAIP2), mRNA	0.01753	2.27
BOVINE0001S00040788	XM_588044.3	LOC510837	PREDICTED: Bos taurus similar to Uncharacterized protein KIAA0247 (LOC510837), mRNA	0.0128084	2.27
BOVINE0001S00027706	NM_001076065.1	ESD	Bos taurus esterase D/formylglutathione hydrolase (ESD), mRNA	0.0118133	2.27
BOVINE0001S00005444	NM_174385.2	LTBP2	Bos taurus latent transforming growth factor beta binding protein 2 (LTBP2), mRNA	0.0116489	2.27
BOVINE0001S00021971	XM_001790585.1	LOC100141021	PREDICTED: Bos taurus similar to cytoplasmic FMR1 interacting protein 1 (LOC100141021), mRNA	0.00637182	2.27
BOVINE0001S00016881	NM_001099706.1	ECM1	Bos taurus extracellular matrix protein 1 (ECM1), mRNA	0.00631021	2.27
BOVINE0001S00023005	NM_001076926.1	NGEF	Bos taurus neuronal guanine nucleotide exchange factor (NGEF), mRNA	0.00601571	2.27
BOVINE0001S00042274	XM_613279.4	HHIPL2	PREDICTED: Bos taurus similar to HHIP-like 2 (HHIPL2), mRNA	0.00349108	2.27
BOVINE0001S00014954	XM_865387.2	TRIM41	PREDICTED: Bos taurus similar to Tripartite motif-containing protein 41, transcript variant 2 (TRIM41), mRNA	0.00335647	2.27
BOVINE0001S00005345	XM_001253287.1	COL11A1	PREDICTED: Bos taurus collagen, type XI, alpha 1, transcript variant 3 (COL11A1), mRNA	0.0014313	2.27
BOVINE0001S00025164	XM_001251199.1	SMARCAD1	PREDICTED: Bos taurus similar to SWI/SNF-related, matrix-associated actin-dependent regulator of chromatin, subfamily a, containing DEAD/H box 1, transcript variant 1 (SMARCAD1), mRNA	0.000788837	2.27
BOVINE0001S00013143	XR_042741.1	LOC785805	PREDICTED: Bos taurus misc_RNA (LOC785805), miscRNA	0.0437873	2.22
BOVINE0001S00044194	XM_001250104.2	LOC781914	PREDICTED: Bos taurus similar to adrift CG5032-PA (LOC781914), mRNA	0.0422366	2.22
BOVINE0001S00024373	NM_001102529.1	SCYL2	Bos taurus SCY1-like 2 (S. cerevisiae) (SCYL2), mRNA	0.0398505	2.22
BOVINE0001S00007143	XM_882441.2	LOC617028	PREDICTED: Bos taurus hypothetical LOC617028 (LOC617028), mRNA	0.0387272	2.22
BOVINE0001S00008456	XM_001250663.2	PCDH10	PREDICTED: Bos taurus similar to protocadherin 10 (PCDH10), mRNA	0.0364321	2.22
BOVINE0001S00017547	NM_001046015.1	IMMT	Bos taurus inner membrane protein, mitochondrial (mitofilin) (IMMT), nuclear gene encoding mitochondrial protein, mRNA	0.0317113	2.22
BOVINE0001S00021811	NM_001110082.1	RBM34	Bos taurus RNA binding motif protein 34 (RBM34), mRNA	0.025511	2.22
BOVINE0001S00000535	XM_001790155.1	HSD17B6	PREDICTED: Bos taurus hydroxysteroid (17-beta) dehydrogenase 6 homolog (mouse) (HSD17B6), mRNA	0.0200277	2.22
BOVINE0001S00030546	NM_174493.1	ZFP36	Bos taurus zinc finger protein 36, C3H type, homolog (mouse) (ZFP36), mRNA	0.0198975	2.22
BOVINE0001S00020198	XR_028361.2	LOC535064	PREDICTED: Bos taurus misc_RNA (LOC535064), miscRNA	0.0188705	2.22
BOVINE0001S00016350	NM_174684.2	ATP5A1	Bos taurus ATP synthase, H+ transporting, mitochondrial F1 complex, alpha subunit 1, cardiac muscle (ATP5A1), nuclear gene encoding mitochondrial protein, mRNA	0.014332	2.22
BOVINE0001S00004571	XM_864867.3	AIFM1	PREDICTED: Bos taurus similar to programmed cell death 8, transcript variant 2 (AIFM1), mRNA	0.0135739	2.22
BOVINE0001S00040649	XM_866292.3	PPFIBP2	PREDICTED: Bos taurus similar to Liprin-beta-2 (Protein tyrosine phosphatase receptor type f polypeptide-interacting protein-binding protein 2) (PTPRF-interacting protein-binding protein 2) (PPFIBP2), mRNA	0.0132328	2.22
BOVINE0001S00026739	NM_001101167.1	RQCD1	Bos taurus RCD1 required for cell differentiation1 homolog (S. pombe) (RQCD1), mRNA	0.0130297	2.22
BOVINE0001S00018989	NM_001113277.1	KNG1	Bos taurus kininogen 1 (KNG1), transcript variant II, mRNA	0.0127964	2.22
BOVINE0001S00013009	NM_001076835.1	KLHL20	Bos taurus kelch-like 20 (Drosophila) (KLHL20), mRNA	0.0113016	2.22
BOVINE0001S00034932	XM_001253151.2	VWCE	PREDICTED: Bos taurus similar to von Willebrand factor C and EGF domains (VWCE), mRNA	0.0106237	2.22
BOVINE0001S00008764	XM_580638.4	ZNF484	PREDICTED: Bos taurus similar to zinc finger protein 484 (ZNF484), mRNA	0.00859994	2.22
BOVINE0001S00034549	XM_614439.4	LOC534614	PREDICTED: Bos taurus similar to early endosome antigen 1, transcript variant 4 (LOC534614), mRNA	0.0072842	2.22
BOVINE0001S00012562	XM_611879.4	USP42	PREDICTED: Bos taurus similar to ubiquitin specific protease 42 (USP42), mRNA	0.00438661	2.22
BOVINE0001S00013257	XM_870123.2	SCNN1G	PREDICTED: Bos taurus similar to Amiloride-sensitive sodium channel subunit gamma (Epithelial Na(+) channel subunit gamma) (Gamma-ENaC) (Nonvoltage-gated sodium channel 1 subunit gamma) (SCNEG) (Gamma-NaCH) (SCNN1G), mRNA	0.00431208	2.22
BOVINE0001S00006470	NM_001076136.1	GINS3	Bos taurus GINS complex subunit 3 (Psf3 homolog) (GINS3), mRNA	0.00200636	2.22
BOVINE0001S00020206	NM_001075966.1	RTN1	Bos taurus reticulon 1 (RTN1), mRNA	0.00173298	2.22
BOVINE0001S00004338	NM_001035433.2	RPIA	Bos taurus ribose 5-phosphate isomerase A (RPIA), mRNA	0.0482733	2.17
BOVINE0001S00017363	NM_174146.3	PLAT	Bos taurus plasminogen activator, tissue (PLAT), mRNA	0.0457835	2.17
BOVINE0001S00003028	NM_173948.2	PAM	Bos taurus peptidylglycine alpha-amidating monooxygenase (PAM), mRNA	0.0327065	2.17
BOVINE0001S00025182	XM_614758.4	LOC534844	PREDICTED: Bos taurus similar to Thrombospondin type-1 domain-containing protein 4 (LOC534844), mRNA	0.0304536	2.17
BOVINE0001S00016345	NM_174651.2	S100A12	Bos taurus S100 calcium binding protein A12 (calgranulin C) (S100A12), mRNA	0.0303703	2.17
BOVINE0001S00012586	XM_001254432.2	ZNF793	PREDICTED: Bos taurus similar to zinc finger protein 568 (ZNF793), mRNA	0.0258698	2.17
BOVINE0001S00013811	XR_028607.2	LOC507479	PREDICTED: Bos taurus misc_RNA (LOC507479), miscRNA	0.0227925	2.17
BOVINE0001S00019330	NM_001080906.1	NUB1	Bos taurus negative regulator of ubiquitin-like proteins 1 (NUB1), mRNA	0.0193011	2.17
BOVINE0001S00005484	NM_001100314.1	PIK3R4	Bos taurus phosphoinositide-3-kinase, regulatory subunit 4 (PIK3R4), mRNA	0.018904	2.17
BOVINE0001S00036883	NM_174831.1	CAMP	Bos taurus cathelicidin antimicrobial peptide (CAMP), mRNA	0.0167717	2.17
BOVINE0001S00044455	XR_043028.1	LOC100138100	PREDICTED: Bos taurus misc_RNA (LOC100138100), miscRNA	0.0140994	2.17
BOVINE0001S00005363	XM_864958.3	GFM1	PREDICTED: Bos taurus similar to G elongation factor, transcript variant 3 (GFM1), mRNA	0.0108448	2.17
BOVINE0001S00032099	NM_173942.2	CPSF4	Bos taurus cleavage and polyadenylation specific factor 4, 30kDa (CPSF4), mRNA	0.00910725	2.17
BOVINE0001S00031513	XM_599431.4	PTPRC	PREDICTED: Bos taurus protein tyrosine phosphatase, receptor type, C (PTPRC), mRNA	0.00732746	2.17
BOVINE0001S00043334	NM_001017953.2	PDGFB	Bos taurus platelet-derived growth factor beta polypeptide (simian sarcoma viral (v-sis) oncogene homolog) (PDGFB), mRNA	0.00728847	2.17
BOVINE0001S00036531	XM_606371.4	PARD3	PREDICTED: Bos taurus par-3 partitioning defective 3 homolog (C. elegans) (PARD3), mRNA	0.00363883	2.17
BOVINE0001S00015165	XM_876610.2	NRP1	PREDICTED: Bos taurus similar to neuropilin-1, transcript variant 9 (NRP1), mRNA	0.0497829	2.12
BOVINE0001S00005343	XM_587797.4	LOC510634	PREDICTED: Bos taurus hypothetical LOC510634 (LOC510634), mRNA	0.0487479	2.12
BOVINE0001S00000929	NM_001100386.1	YPEL1	Bos taurus yippee-like 1 (Drosophila) (YPEL1), mRNA	0.0456279	2.12
BOVINE0001S00023031	XM_001790636.1	SMARCC2	PREDICTED: Bos taurus SWI/SNF related, matrix associated, actin dependent regulator of chromatin, subfamily c, member 2 (SMARCC2), mRNA	0.0429422	2.12
BOVINE0001S00035755	NM_001102502.1	CDC42BPG	Bos taurus CDC42 binding protein kinase gamma (CDC42BPG), mRNA	0.0350868	2.12
BOVINE0001S00023235	XM_613108.3	TBCEL	PREDICTED: Bos taurus similar to Tubulin folding cofactor E-like, transcript variant 1 (TBCEL), mRNA	0.0324798	2.12
BOVINE0001S00039244	XM_001790322.1	CCDC84	PREDICTED: Bos taurus coiled-coil domain containing 84 (CCDC84), mRNA	0.0299294	2.12
BOVINE0001S00014783	NM_001078034.1	R3HDM2	Bos taurus R3H domain containing 2 (R3HDM2), mRNA	0.0295732	2.12
BOVINE0001S00033552	NM_001075447.1	SP140L	Bos taurus SP140 nuclear body protein-like (SP140L), mRNA	0.0287418	2.12
BOVINE0001S00005901	NM_001035491.1	LOC617088	Bos taurus hypothetical protein LOC617088 (LOC617088), mRNA	0.0279244	2.12
BOVINE0001S00017324	XM_001789236.1	LOC100139739	PREDICTED: Bos taurus similar to pre-B-cell leukemia transcription factor 2 (LOC100139739), mRNA	0.0214264	2.12
BOVINE0001S00019910	NM_001130931.1	NUP205	Bos taurus nucleoporin 205kDa (NUP205), mRNA	0.0132027	2.12
BOVINE0001S00018488	NM_001075479.1	PON3	Bos taurus paraoxonase 3 (PON3), mRNA	0.0127931	2.12
BOVINE0001S00032251	XM_592756.4	FNDC1	PREDICTED: Bos taurus similar to fibronectin type III domain containing 1 (FNDC1), mRNA	0.00672297	2.12
BOVINE0001S00019507	NM_001075489.1	ZW10	Bos taurus ZW10, kinetochore associated, homolog (Drosophila) (ZW10), mRNA	0.00419443	2.12
BOVINE0001S00031925	XM_592304.4	FLII	PREDICTED: Bos taurus similar to Protein flightless-1 homolog, transcript variant 1 (FLII), mRNA	0.0041069	2.12
BOVINE0001S00038636	XM_001787706.1	LOC782885	PREDICTED: Bos taurus similar to zinc finger protein 605 (LOC782885), mRNA	0.00123145	2.12
BOVINE0001S00017727	NM_174339.3	HIF1A	Bos taurus hypoxia inducible factor 1, alpha subunit (basic helix-loop-helix transcription factor) (HIF1A), mRNA	0.0291543	2.08
BOVINE0001S00016046	XM_867753.3	LOC615835	PREDICTED: Bos taurus similar to Uncharacterized protein C10orf11 homolog (LOC615835), mRNA	0.0484312	2.08
BOVINE0001S00000943	NM_001082606.1	LOC508357	Bos taurus chromosome 9 open reading frame 102 ortholog (LOC508357), mRNA	0.0439431	2.08
BOVINE0001S00038916	NM_001014382.2	MYD88	Bos taurus myeloid differentiation primary response gene (88) (MYD88), mRNA	0.0349376	2.08
BOVINE0001S00019793	XM_588297.4	LAMC2	PREDICTED: Bos taurus similar to laminin 5 gamma 2 subunit (LAMC2), mRNA	0.0349305	2.08
BOVINE0001S00035099	XR_027344.2	LOC781850	PREDICTED: Bos taurus misc_RNA (LOC781850), miscRNA	0.0347901	2.08
BOVINE0001S00034203	XR_028572.2	LOC533090	PREDICTED: Bos taurus misc_RNA (LOC533090), miscRNA	0.0343122	2.08
BOVINE0001S00005087	XM_618609.3	MYOM1	PREDICTED: Bos taurus myomesin 1, 185kDa (MYOM1), mRNA	0.0335389	2.08
BOVINE0001S00033479	NM_181812.1	TRDMT1	Bos taurus tRNA aspartic acid methyltransferase 1 (TRDMT1), mRNA	0.0282625	2.08
BOVINE0001S00032341	XM_001787333.1	LOC785630	PREDICTED: Bos taurus similar to zinc finger protein 665 (LOC785630), mRNA	0.0280773	2.08
BOVINE0001S00037456	XM_614126.4	CSRP2BP	PREDICTED: Bos taurus similar to CSRP2 binding protein, transcript variant 2 (CSRP2BP), mRNA	0.023488	2.08
BOVINE0001S00034205	NM_174083.3	HRH1	Bos taurus histamine receptor H1 (HRH1), mRNA	0.0229477	2.08
BOVINE0001S00023914	NM_174110.1	MC4R	Bos taurus melanocortin 4 receptor (MC4R), mRNA	0.0190997	2.08
BOVINE0001S00001360	XM_001252669.1	LOC784964	PREDICTED: Bos taurus similar to Endopin 1b, transcript variant 1 (LOC784964), mRNA	0.0145056	2.08
BOVINE0001S00006681	XM_587287.4	PROCA1	PREDICTED: Bos taurus proline-rich cyclin A1-interacting protein (PROCA1), mRNA	0.0122585	2.08
BOVINE0001S00019668	XM_001252069.1	LOC784903	PREDICTED: Bos taurus similar to Uncharacterized protein C15orf39 (LOC784903), mRNA	0.0111707	2.08
BOVINE0001S00003019	NM_174011.3	CD3E	Bos taurus CD3e molecule, epsilon (CD3-TCR complex) (CD3E), mRNA	0.0103942	2.08
BOVINE0001S00001575	NM_001076354.1	MAP6D1	Bos taurus MAP6 domain containing 1 (MAP6D1), mRNA	0.00960479	2.08
BOVINE0001S00024557	XM_864068.3	BRAF	PREDICTED: Bos taurus similar to v-raf murine sarcoma viral oncogene homolog B1, transcript variant 2 (BRAF), partial mRNA	0.00800073	2.08
BOVINE0001S00002964	NM_001076337.1	MRPL14	Bos taurus mitochondrial ribosomal protein L14 (MRPL14), nuclear gene encoding mitochondrial protein, mRNA	0.00734499	2.08
BOVINE0001S00019556	XM_606001.4	EFTUD1	PREDICTED: Bos taurus similar to Elongation factor Tu GTP-binding domain-containing protein 1 (EFTUD1), partial mRNA	0.00542789	2.08
BOVINE0001S00004229	NM_001102150.1	PSAT1	Bos taurus phosphoserine aminotransferase 1 (PSAT1), mRNA	0.000636513	2.08
BOVINE0001S00006725	NM_001105477.1	GRINL1A	Bos taurus glutamate receptor, ionotropic, N-methyl D-aspartate-like 1A (GRINL1A), mRNA	0.0480948	2.04
BOVINE0001S00007252	NM_001075503.1	TAF1B	Bos taurus TATA box binding protein (TBP)-associated factor, RNA polymerase I, B, 63kDa (TAF1B), mRNA	0.0397413	2.04
BOVINE0001S00033089	NM_174055.2	FGF1	Bos taurus fibroblast growth factor 1 (acidic) (FGF1), mRNA	0.0395901	2.04
BOVINE0001S00012483	NM_001076195.1	CALB1	Bos taurus calbindin 1, 28kDa (CALB1), mRNA	0.0340928	2.04
BOVINE0001S00003825	NM_174274.1	DNAJC14	Bos taurus DnaJ (Hsp40) homolog, subfamily C, member 14 (DNAJC14), mRNA	0.0324111	2.04
BOVINE0001S00027110	XM_864818.2	SIRT1	PREDICTED: Bos taurus similar to sirtuin 1, transcript variant 2 (SIRT1), mRNA	0.0262694	2.04
BOVINE0001S00010259	XM_582975.2	RNMTL1	PREDICTED: Bos taurus similar to RNA methyltransferase-like protein 1 (RNMTL1), mRNA	0.022466	2.04
BOVINE0001S00021647	NM_001102262.1	FMR1NB	Bos taurus fragile X mental retardation 1 neighbor (FMR1NB), mRNA	0.0178472	2.04
BOVINE0001S00020080	NM_001083416.1	EFHA1	Bos taurus EF-hand domain family, member A1 (EFHA1), mRNA	0.0147691	2.04
BOVINE0001S00024214	NM_001079621.1	BNIPL	Bos taurus BCL2/adenovirus E1B 19kD interacting protein like (BNIPL), mRNA	0.011784	2.04
BOVINE0001S00017487	XM_001789545.1	LOC541081	PREDICTED: Bos taurus similar to Obg-like ATPase 1 (GTP-binding protein 9) (LOC541081), mRNA	0.00901477	2.04
BOVINE0001S00017569	NM_174457.2	SARS2	Bos taurus seryl-tRNA synthetase 2, mitochondrial (SARS2), nuclear gene encoding mitochondrial protein, mRNA	0.00786386	2.04
BOVINE0001S00017257	NM_001015619.1	CCDC51	Bos taurus coiled-coil domain containing 51 (CCDC51), mRNA	0.00720827	2.04
BOVINE0001S00025283	NM_001098102.1	SETD6	Bos taurus SET domain containing 6 (SETD6), mRNA	0.00689276	2.04
BOVINE0001S00035098	XR_027344.2	LOC781850	PREDICTED: Bos taurus misc_RNA (LOC781850), miscRNA	0.00553659	2.04
BOVINE0001S00030659	NM_001035485.2	CCDC8	Bos taurus coiled-coil domain containing 8 (CCDC8), mRNA	0.00512688	2.04
BOVINE0001S00017103	NM_001034331.1	AZGP1	Bos taurus alpha-2-glycoprotein 1, zinc-binding (AZGP1), mRNA	0.0412837	2
BOVINE0001S00030404	XM_612564.4	ETNK2	PREDICTED: Bos taurus similar to ETNK2 protein (ETNK2), mRNA	0.0383775	2
BOVINE0001S00023301	NM_001075241.1	TFDP2	Bos taurus transcription factor Dp-2 (E2F dimerization partner 2) (TFDP2), mRNA	0.0379412	2
BOVINE0001S00004146	NM_001081530.1	TRIP10	Bos taurus thyroid hormone receptor interactor 10 (TRIP10), mRNA	0.0336298	2
BOVINE0001S00035435	NM_174225.1	ACTA1	Bos taurus actin, alpha 1, skeletal muscle (ACTA1), mRNA	0.0333505	2
BOVINE0001S00028222	NM_001075701.2	DNAJC22	Bos taurus DnaJ (Hsp40) homolog, subfamily C, member 22 (DNAJC22), mRNA	0.0327685	2
BOVINE0001S00043171	XR_042678.1	LOC510404	PREDICTED: Bos taurus misc_RNA (LOC510404), miscRNA	0.030138	2
BOVINE0001S00037042	XM_001788685.1	KYNU	PREDICTED: Bos taurus similar to Kynureninase (L-kynurenine hydrolase) (KYNU), mRNA	0.0228712	2
BOVINE0001S00002769	NM_001035053.1	EXOSC9	Bos taurus exosome component 9 (EXOSC9), mRNA	0.0181618	2
BOVINE0001S00022701	NM_001105457.1	CRTAM	Bos taurus cytotoxic and regulatory T cell molecule (CRTAM), mRNA	0.0145094	2
BOVINE0001S00019035	NM_001083668.1	LDLRAP1	Bos taurus low density lipoprotein receptor adaptor protein 1 (LDLRAP1), mRNA	0.0110275	2
BOVINE0001S00043681	NM_001015557.1	HNF4A	Bos taurus hepatocyte nuclear factor 4, alpha (HNF4A), mRNA	0.0109094	2
BOVINE0001S00013109	NM_001046309.1	BAMBI	Bos taurus BMP and activin membrane-bound inhibitor homolog (Xenopus laevis) (BAMBI), mRNA	0.00985481	2
BOVINE0001S00010660	NM_001046029.1	CXHXORF41	Bos taurus chromosome X open reading frame 41 ortholog (CXHXORF41), mRNA	0.00889531	2
BOVINE0001S00009967	XM_618588.4	PRDM1	PREDICTED: Bos taurus similar to PR domain containing 1, with ZNF domain (PRDM1), mRNA	0.00876242	2
BOVINE0001S00003298	NM_001075518.1	ALDH3B1	Bos taurus aldehyde dehydrogenase 3 family, member B1 (ALDH3B1), mRNA	0.00755209	2
BOVINE0001S00000143	NM_001040510.2	DSCR3	Bos taurus Down syndrome critical region protein 3 (DSCR3), mRNA	0.00728368	2
BOVINE0001S00016472	NM_001098106.1	BTF3L4	Bos taurus basic transcription factor 3-like 4 (BTF3L4), mRNA	0.005599	2
BOVINE0001S00032024	NM_001037319.1	SLC16A1	Bos taurus solute carrier family 16, member 1 (monocarboxylic acid transporter 1) (SLC16A1), mRNA	0.00418002	2
BOVINE0001S00001019	NM_001045944.1	CARS2	Bos taurus cysteinyl-tRNA synthetase 2, mitochondrial (putative) (CARS2), nuclear gene encoding mitochondrial protein, mRNA	0.00310951	2
BOVINE0001S00042329	NM_001076532.1	CCAR1	Bos taurus cell division cycle and apoptosis regulator 1 (CCAR1), mRNA	0.00164394	2
BOVINE0001S00032898	NM_001038188.1	C6H4orf14	Bos taurus chromosome 4 open reading frame 14 ortholog (C6H4orf14), mRNA	0.000711733	2
BOVINE0001S00015419	NM_001078121.1	LOC768255	Bos taurus hypothetical protein LOC768255 (LOC768255), mRNA	0.0189405	-2.01221
BOVINE0001S00038002	XR_028398.2	LOC504694	PREDICTED: Bos taurus misc_RNA (LOC504694), miscRNA	0.0123232	-2.02388
BOVINE0001S00006043	XM_001251118.1	DNMBP	PREDICTED: Bos taurus similar to dynamin binding protein (DNMBP), mRNA	0.0489987	-2.03164
BOVINE0001S00030302	XM_001788694.1	DBI	PREDICTED: Bos taurus diazepam binding inhibitor (GABA receptor modulator, acyl-Coenzyme A binding protein) (DBI), mRNA	0.0231186	-2.06455
BOVINE0001S00020740	NM_001034360.1	DPM3	Bos taurus dolichyl-phosphate mannosyltransferase polypeptide 3 (DPM3), mRNA	0.025922	-2.07086
BOVINE0001S00020816	NM_001076076.1	SUMF1	Bos taurus sulfatase modifying factor 1 (SUMF1), mRNA	0.0410049	-2.09469
BOVINE0001S00003229	NM_001034548.1	SF3A3	Bos taurus splicing factor 3a, subunit 3, 60kDa (SF3A3), mRNA	0.0125753	-2.10801
BOVINE0001S00035376	XM_865029.3	SF3B1	PREDICTED: Bos taurus similar to splicing factor 3b, subunit 1, transcript variant 2 (SF3B1), mRNA	0.00135106	-2.10983
BOVINE0001S00027383	NM_001075748.1	CTCF	Bos taurus CCCTC-binding factor (zinc finger protein) (CTCF), mRNA	0.044323	-2.11084
BOVINE0001S00024439	XR_027358.1	LOC781886	PREDICTED: Bos taurus misc_RNA (LOC781886), miscRNA	0.0104707	-2.1433
BOVINE0001S00028074	NM_001105465.1	LOC785988	Bos taurus hypothetical protein LOC785988 (LOC785988), mRNA	0.0206683	-2.15056
BOVINE0001S00030982	NM_001046044.1	CMPK1	Bos taurus cytidine monophosphate (UMP-CMP) kinase 1, cytosolic (CMPK1), mRNA	0.000208173	-2.16021
BOVINE0001S00003652	NM_001075623.1	ATPAF2	Bos taurus ATP synthase mitochondrial F1 complex assembly factor 2 (ATPAF2), nuclear gene encoding mitochondrial protein, mRNA	0.045112	-2.16134
BOVINE0001S00002453	NM_174778.1	RPS27A	Bos taurus ribosomal protein S27a (RPS27A), mRNA	0.00783791	-2.17891
BOVINE0001S00019949	XM_611700.4	SETD5	PREDICTED: Bos taurus similar to SET domain containing 5, transcript variant 2 (SETD5), mRNA	0.0405884	-2.20246
BOVINE0001S00008843	NM_001097570.1	STT3B	Bos taurus STT3, subunit of the oligosaccharyltransferase complex, homolog B (S. cerevisiae) (STT3B), mRNA	0.0105277	-2.21012
BOVINE0001S00001020	XR_028112.2	LOC784517	PREDICTED: Bos taurus misc_RNA (LOC784517), miscRNA	0.0442164	-2.21269
BOVINE0001S00025211	NM_001076155.1	IL1RAP	Bos taurus interleukin 1 receptor accessory protein (IL1RAP), mRNA	0.00569518	-2.21312
BOVINE0001S00004119	NM_001034285.1	TMEM208	Bos taurus transmembrane protein 208 (TMEM208), mRNA	0.0191771	-2.23687
BOVINE0001S00026545	NM_001038647.1	TMEM57	Bos taurus transmembrane protein 57 (TMEM57), mRNA	0.0036628	-2.23909
BOVINE0001S00008153	XM_615600.4	PNPLA8	PREDICTED: Bos taurus similar to patatin-like phospholipase domain containing 8 (PNPLA8), mRNA	0.0380442	-2.245
BOVINE0001S00030228	NM_001076941.1	RNF220	Bos taurus ring finger protein 220 (RNF220), mRNA	0.047816	-2.24867
BOVINE0001S00004456	NM_001101127.1	GALNTL1	Bos taurus UDP-N-acetyl-alpha-D-galactosamine:polypeptide N-acetylgalactosaminyltransferase-like 1 (GALNTL1), mRNA	0.0289177	-2.29034
BOVINE0001S00007478	XM_001787372.1	PTK2	PREDICTED: Bos taurus PTK2 protein tyrosine kinase 2 (PTK2), mRNA	0.028837	-2.293
BOVINE0001S00036918	XM_864599.3	SFRS12	PREDICTED: Bos taurus similar to splicing factor, arginine/serine-rich 12, transcript variant 2 (SFRS12), mRNA	0.00891131	-2.29397
BOVINE0001S00029365	NM_001017947.1	PDLIM7	Bos taurus PDZ and LIM domain 7 (enigma) (PDLIM7), transcript variant 1, mRNA	0.0311574	-2.30066
BOVINE0001S00016353	NM_174099.2	LDHA	Bos taurus lactate dehydrogenase A (LDHA), mRNA	0.0396655	-2.30864
BOVINE0001S00015553	XM_001254849.2	FBN3	PREDICTED: Bos taurus similar to fibrillin3 (FBN3), mRNA	0.0354642	-2.32643
BOVINE0001S00017632	NM_001014901.1	RBM14	Bos taurus RNA binding motif protein 14 (RBM14), mRNA	0.0306348	-2.33663
BOVINE0001S00007018	XM_864691.3	CPEB1	PREDICTED: Bos taurus similar to cytoplasmic polyadenylation element binding protein 1, transcript variant 2 (CPEB1), mRNA	0.0220921	-2.34
BOVINE0001S00004426	XM_587361.4	PPM1M	PREDICTED: Bos taurus similar to rCG26042, transcript variant 1 (PPM1M), mRNA	0.031628	-2.35811
BOVINE0001S00037119	XM_864796.3	ADSS	PREDICTED: Bos taurus adenylosuccinate synthase, transcript variant 3 (ADSS), mRNA	0.0152255	-2.38689
BOVINE0001S00020319	XM_583748.3	TBX21	PREDICTED: Bos taurus similar to T-box transcription factor TBX21 (T-box protein 21) (Transcription factor TBLYM) (T-cell-specific T-box transcription factor T-bet) (TBX21), mRNA	0.0385482	-2.39573
BOVINE0001S00011919	XM_605970.4	TRIM4	PREDICTED: Bos taurus similar to tripartite motif protein TRIM4, transcript variant 1 (TRIM4), partial mRNA	0.0365157	-2.40517
BOVINE0001S00007008	NM_001099133.1	LACTB	Bos taurus lactamase, beta (LACTB), nuclear gene encoding mitochondrial protein, mRNA	0.0219931	-2.41228
BOVINE0001S00004672	XM_595505.4	MED13L	PREDICTED: Bos taurus similar to mediator complex subunit 13-like (MED13L), mRNA	0.0329109	-2.426
BOVINE0001S00024097	XM_614225.4	ZIC3	PREDICTED: Bos taurus similar to zinc finger protein of the cerebellum 3, transcript variant 1 (ZIC3), mRNA	0.0476748	-2.42678
BOVINE0001S00005460	NM_001081717.1	EFEMP1	Bos taurus EGF-containing fibulin-like extracellular matrix protein 1 (EFEMP1), mRNA	0.0186095	-2.43122
BOVINE0001S00012579	XM_866334.3	CDC25B	PREDICTED: Bos taurus similar to cell division cycle 25B, transcript variant 2 (CDC25B), mRNA	0.0291195	-2.4329
BOVINE0001S00006878	XM_590469.4	RASAL1	PREDICTED: Bos taurus similar to RAS protein activator like 1 (GAP1 like) (RASAL1), mRNA	0.00902794	-2.44718
BOVINE0001S00020685	NM_001098910.1	EFS	Bos taurus embryonal Fyn-associated substrate (EFS), mRNA	0.00437337	-2.45208
BOVINE0001S00002351	XM_001790611.1	LOC785987	PREDICTED: Bos taurus similar to ferritin L subunit, transcript variant 2 (LOC785987), mRNA	0.0395119	-2.46597
BOVINE0001S00007210	NM_001035286.2	POLM	Bos taurus polymerase (DNA directed), mu (POLM), mRNA	0.0161732	-2.47231
BOVINE0001S00029499	NM_175814.2	SDHC	Bos taurus succinate dehydrogenase complex, subunit C, integral membrane protein, 15kDa (SDHC), nuclear gene encoding mitochondrial protein, mRNA	0.00540617	-2.47543
BOVINE0001S00027091	XM_001250964.1	LOC782315	PREDICTED: Bos taurus similar to mCG114897 (LOC782315), mRNA	0.00679547	-2.49601
BOVINE0001S00015940	NM_001080294.1	SLC6A20	Bos taurus solute carrier family 6 (proline IMINO transporter), member 20 (SLC6A20), mRNA	0.00611595	-2.49624
BOVINE0001S00034079	XM_590380.4	EPHA2	PREDICTED: Bos taurus similar to ephrin receptor EphA2 (EPHA2), mRNA	0.0311043	-2.49734
BOVINE0001S00038010	NM_001076070.1	OXCT1	Bos taurus 3-oxoacid CoA transferase 1 (OXCT1), nuclear gene encoding mitochondrial protein, mRNA	0.0280594	-2.52303
BOVINE0001S00014666	NM_001083708.1	ARS2	Bos taurus arsenate resistance protein 2 (ARS2), mRNA	0.0412354	-2.53192
BOVINE0001S00000097	XM_614891.3	ZDHHC17	PREDICTED: Bos taurus similar to huntingtin interacting protein 14 (ZDHHC17), mRNA	0.0414922	-2.53281
BOVINE0001S00005893	XM_001252331.1	SRRM1	PREDICTED: Bos taurus similar to serine/arginine repetitive matrix 1, transcript variant 1 (SRRM1), mRNA	0.0374443	-2.56101
BOVINE0001S00023600	NM_001103287.1	ZFP64	Bos taurus zinc finger protein 64 homolog (mouse) (ZFP64), mRNA	0.0160239	-2.5683
BOVINE0001S00002495	XM_001253928.2	LOC786695	PREDICTED: Bos taurus similar to major histocompatibility complex, class II, DR beta 3 (LOC786695), mRNA	0.0106522	-2.58269
BOVINE0001S00040323	XM_590872.4	MKI67	PREDICTED: Bos taurus similar to antigen identified by monoclonal antibody Ki-67 (MKI67), mRNA	0.0245835	-2.58613
BOVINE0001S00017852	NM_001046357.1	TMEM173	Bos taurus transmembrane protein 173 (TMEM173), mRNA	0.0363261	-2.59568
BOVINE0001S00004625	XM_001250804.2	LOC783341	PREDICTED: Bos taurus similar to fibroblast growth factor-binding protein (LOC783341), mRNA	0.0296001	-2.60804
BOVINE0001S00019710	XM_001788161.1	LOC534358	PREDICTED: Bos taurus similar to putative utrophin (LOC534358), mRNA	0.00650536	-2.61677
BOVINE0001S00009429	NM_001100344.1	ZNF192	Bos taurus zinc finger protein 192 (ZNF192), mRNA	0.0223472	-2.65977
BOVINE0001S00018322	XM_001255563.2	PCNT	PREDICTED: Bos taurus similar to pericentrin (kendrin) (PCNT), mRNA	0.0402414	-2.66979
BOVINE0001S00009962	XM_001250304.2	CCNT2	PREDICTED: Bos taurus similar to cyclin T2 (CCNT2), mRNA	0.00418324	-2.6955
BOVINE0001S00045219	NM_001077114.1	HIGD1D	Bos taurus HIG1 domain family, member 1D (HIGD1D), mRNA	0.0396119	-2.71863
BOVINE0001S00003975	NM_001113745.1	DNAJC13	Bos taurus DnaJ (Hsp40) homolog, subfamily C, member 13 (DNAJC13), mRNA	0.0274418	-2.72577
BOVINE0001S00016378	NM_001075283.1	PCBP4	Bos taurus poly(rC) binding protein 4 (PCBP4), mRNA	0.0143704	-2.75783
BOVINE0001S00007361	NM_001040645.1	PAX6	Bos taurus paired box 6 (PAX6), mRNA	0.00257957	-2.76532
BOVINE0001S00028670	NM_001077830.1	RPS14	Bos taurus ribosomal protein S14 (RPS14), mRNA	0.00830068	-2.77125
BOVINE0001S00008568	XM_594174.3	NSUN2	PREDICTED: Bos taurus NOL1/NOP2/Sun domain family, member 2 (NSUN2), mRNA	0.000911658	-2.78075
BOVINE0001S00031223	NM_001109807.1	PPIG	Bos taurus peptidylprolyl isomerase G (cyclophilin G) (PPIG), mRNA	0.0203114	-2.78168
BOVINE0001S00008070	NM_001105378.1	SNAP91	Bos taurus synaptosomal-associated protein, 91kDa homolog (mouse) (SNAP91), mRNA	0.0174253	-2.81658
BOVINE0001S00013445	XM_001249745.2	BPTF	PREDICTED: Bos taurus similar to bromodomain PHD finger transcription factor, transcript variant 1 (BPTF), mRNA	0.0325768	-2.91663
BOVINE0001S00014456	NM_001038092.1	C19H17orf49	Bos taurus chromosome 17 open reading frame 49 ortholog (C19H17orf49), mRNA	0.0455655	-2.94492
BOVINE0001S00031131	XM_583103.4	ARHGAP30	PREDICTED: Bos taurus similar to Rho GTPase activating protein 30, transcript variant 1 (ARHGAP30), mRNA	0.0499581	-2.97094
BOVINE0001S00040294	NM_001037468.1	CDC7	Bos taurus cell division cycle 7 homolog (S. cerevisiae) (CDC7), mRNA	0.0497627	-2.99359
BOVINE0001S00018633	XM_588351.4	RNF26	PREDICTED: Bos taurus similar to ring finger protein 26 (RNF26), mRNA	0.0438387	-2.99401
BOVINE0001S00001199	NM_001083792.1	TTC9C	Bos taurus tetratricopeptide repeat domain 9C (TTC9C), mRNA	0.00714318	-2.99945
BOVINE0001S00028267	NM_001035068.1	ACSF3	Bos taurus acyl-CoA synthetase family member 3 (ACSF3), mRNA	0.0375326	-3.02838
BOVINE0001S00001973	XR_042588.1	LOC100139984	PREDICTED: Bos taurus misc_RNA (LOC100139984), partial miscRNA	0.0279057	-3.042
BOVINE0001S00009366	NM_001038153.1	EIF5B	Bos taurus eukaryotic translation initiation factor 5B (EIF5B), mRNA	0.0245873	-3.05535
BOVINE0001S00033384	XM_001787408.1	LOC781555	PREDICTED: Bos taurus similar to astrotactin 2 (LOC781555), partial mRNA	0.0206163	-3.09994
BOVINE0001S00014851	NM_001015533.1	SSR2	Bos taurus signal sequence receptor, beta (translocon-associated protein beta) (SSR2), mRNA	0.0162902	-3.11546
BOVINE0001S00031939	XM_616885.4	MME	PREDICTED: Bos taurus similar to membrane metallo endopeptidase (MME), mRNA	0.0383563	-3.11695
BOVINE0001S00031551	NM_001046142.1	GTF2B	Bos taurus general transcription factor IIB (GTF2B), mRNA	0.0260409	-3.12173
BOVINE0001S00015571	NM_001034498.1	TIMM22	Bos taurus translocase of inner mitochondrial membrane 22 homolog (yeast) (TIMM22), nuclear gene encoding mitochondrial protein, mRNA	0.0423327	-3.17648
BOVINE0001S00037166	XM_587683.3	SIX2	PREDICTED: Bos taurus similar to Six2 (SIX2), mRNA	0.0121558	-3.1951
BOVINE0001S00002209	XR_028861.2	LOC790266	PREDICTED: Bos taurus misc_RNA (LOC790266), miscRNA	0.0262241	-3.19912
BOVINE0001S00017299	NM_001046133.1	PUF60	Bos taurus poly-U binding splicing factor 60KDa (PUF60), mRNA	0.019927	-3.20781
BOVINE0001S00035279	XM_001250989.2	HNRPA3	PREDICTED: Bos taurus similar to heterogeneous nuclear ribonucleoprotein A3 (HNRPA3), mRNA	0.0346428	-3.21443
BOVINE0001S00031044	NM_001098022.1	ATP6AP2	Bos taurus ATPase, H+ transporting, lysosomal accessory protein 2 (ATP6AP2), mRNA	0.0292548	-3.25722
BOVINE0001S00000242	NM_001099022.1	ERAL1	Bos taurus Era G-protein-like 1 (E. coli) (ERAL1), mRNA	0.0341951	-3.27371
BOVINE0001S00005149	XM_001790233.1	LOC100139370	PREDICTED: Bos taurus similar to endonuclease reverse transcriptase (LOC100139370), mRNA	0.0155737	-3.28133
BOVINE0001S00003733	NM_001034694.1	COPS4	Bos taurus COP9 constitutive photomorphogenic homolog subunit 4 (Arabidopsis) (COPS4), mRNA	0.0288877	-3.28596
BOVINE0001S00028613	XM_586902.3	DDX46	PREDICTED: Bos taurus DEAD (Asp-Glu-Ala-Asp) box polypeptide 46 (DDX46), mRNA	0.04373	-3.29511
BOVINE0001S00042962	XM_614825.3	CEP350	PREDICTED: Bos taurus similar to centrosome-associated protein 350, transcript variant 1 (CEP350), mRNA	0.0381474	-3.35231
BOVINE0001S00036213	NM_001100294.1	CAMTA1	Bos taurus calmodulin binding transcription activator 1 (CAMTA1), mRNA	0.0213992	-3.38249
BOVINE0001S00007872	XM_589248.3	REN	PREDICTED: Bos taurus similar to renin (REN), mRNA	0.0432776	-3.3985
BOVINE0001S00014520	XM_864452.2	LOC613544	PREDICTED: Bos taurus similar to LOC616164 protein (LOC613544), mRNA	0.0426139	-3.43095
BOVINE0001S00003279	NM_001083439.1	SUPT5H	Bos taurus suppressor of Ty 5 homolog (S. cerevisiae) (SUPT5H), mRNA	0.0223104	-3.44246
BOVINE0001S00029454	NM_001045971.1	SPINT2	Bos taurus serine peptidase inhibitor, Kunitz type, 2 (SPINT2), mRNA	0.00249732	-3.44767
BOVINE0001S00019324	NM_001102264.1	CTNS	Bos taurus cystinosis, nephropathic (CTNS), mRNA	0.0404995	-3.45412
BOVINE0001S00002037	XM_001249987.2	EEF1A1	PREDICTED: Bos taurus similar to eukaryotic translation elongation factor 1 alpha 1, transcript variant 1 (EEF1A1), mRNA	0.02982	-3.4718
BOVINE0001S00031943	NM_001075992.1	TSC1	Bos taurus tuberous sclerosis 1 (TSC1), mRNA	0.0476045	-3.50764
BOVINE0001S00035399	XM_592234.3	NSD1	PREDICTED: Bos taurus similar to nuclear receptor binding SET domain protein 1 (NSD1), partial mRNA	0.00300466	-3.53659
BOVINE0001S00030705	NM_001077094.1	CYTH2	Bos taurus cytohesin 2 (CYTH2), mRNA	0.00173514	-3.54458
BOVINE0001S00034412	NM_001001443.1	ESR1	Bos taurus estrogen receptor 1 (ESR1), mRNA	0.0218312	-3.55695
BOVINE0001S00027972	XM_600663.4	NES	PREDICTED: Bos taurus nestin (NES), mRNA	0.00643881	-3.56923
BOVINE0001S00004989	NM_001024532.2	PSMD13	Bos taurus proteasome (prosome, macropain) 26S subunit, non-ATPase, 13 (PSMD13), mRNA	0.0202117	-3.5798
BOVINE0001S00030394	NM_001075649.1	NAT15	Bos taurus N-acetyltransferase 15 (GCN5-related, putative) (NAT15), mRNA	0.0343933	-3.6281
BOVINE0001S00001248	NM_001034335.1	KIAA0174	Bos taurus KIAA0174 (KIAA0174), mRNA	0.0484906	-3.71468
BOVINE0001S00017623	XM_581038.3	MLLT4	PREDICTED: Bos taurus similar to myeloid/lymphoid or mixed-lineage leukemia (trithorax homolog, Drosophila); translocated to, 4 (MLLT4), mRNA	0.0303069	-3.71827
BOVINE0001S00005968	XR_027542.2	LOC538959	PREDICTED: Bos taurus misc_RNA (LOC538959), miscRNA	0.0128684	-3.73663
BOVINE0001S00000336	NM_001075154.1	RGL2	Bos taurus ral guanine nucleotide dissociation stimulator-like 2 (RGL2), mRNA	0.0397883	-3.73949
BOVINE0001S00000220	NM_001083726.1	SETMAR	Bos taurus SET domain and mariner transposase fusion gene (SETMAR), mRNA	0.0178443	-3.77173
BOVINE0001S00024163	XM_580963.3	TAF1	PREDICTED: Bos taurus similar to TBP-associated factor 1 (TAF1), mRNA	0.00788592	-3.78979
BOVINE0001S00024671	NM_001098013.1	COX10	Bos taurus COX10 homolog, cytochrome c oxidase assembly protein, heme A: farnesyltransferase (yeast) (COX10), nuclear gene encoding mitochondrial protein, mRNA	0.0302652	-3.83692
BOVINE0001S00019083	NM_001105358.1	C2CD2L	Bos taurus C2CD2-like (C2CD2L), mRNA	0.00313972	-3.8417
BOVINE0001S00017746	NM_001078161.2	LOC777786	Bos taurus hypothetical protein LOC777786 (LOC777786), mRNA	0.0288931	-3.84402
BOVINE0001S00031490	XM_001249365.2	LOC781350	PREDICTED: Bos taurus similar to C6orf49-like protein (LOC781350), mRNA	0.0146829	-3.88165
BOVINE0001S00002026	XM_593043.4	ZNF665	PREDICTED: Bos taurus similar to Zinc finger protein 91 (Zinc finger protein HTF10) (HPF7) (ZNF665), mRNA	0.00253013	-3.92367
BOVINE0001S00011542	NM_001031760.1	SLC38A11	Bos taurus solute carrier family 38, member 11 (SLC38A11), mRNA	0.0141571	-3.98315
BOVINE0001S00031578	NM_001034279.2	C3H1ORF50	Bos taurus chromosome 1 open reading frame 50 ortholog (C3H1ORF50), mRNA	0.00561092	-3.98978
BOVINE0001S00029339	NM_001035272.1	SFRS6	Bos taurus splicing factor, arginine/serine-rich 6 (SFRS6), mRNA	0.0403233	-4.00134
BOVINE0001S00003861	NM_001077113.1	C23H6orf130	Bos taurus chromosome 6 open reading frame 130 ortholog (C23H6orf130), mRNA	0.000503941	-4.01957
BOVINE0001S00000468	NM_001015628.1	EIF3I	Bos taurus eukaryotic translation initiation factor 3, subunit I (EIF3I), mRNA	0.0372	-4.12126
BOVINE0001S00018565	NM_001076814.1	ME2	Bos taurus malic enzyme 2, NAD(+)-dependent, mitochondrial (ME2), nuclear gene encoding mitochondrial protein, mRNA	0.0279784	-4.14592
BOVINE0001S00013239	NM_001046351.1	TRIP4	Bos taurus thyroid hormone receptor interactor 4 (TRIP4), mRNA	0.0484421	-4.16954
BOVINE0001S00028111	NM_001034399.1	FXYD6	Bos taurus FXYD domain containing ion transport regulator 6 (FXYD6), mRNA	0.041659	-4.19122
BOVINE0001S00017552	NM_001098070.1	OGT	Bos taurus O-linked N-acetylglucosamine (GlcNAc) transferase (UDP-N-acetylglucosamine:polypeptide-N-acetylglucosaminyl transferase) (OGT), mRNA	0.0100134	-4.19506
BOVINE0001S00034809	NM_001144095.1	EPHA1	Bos taurus EPH receptor A1 (EPHA1), mRNA	0.0437188	-4.20764
BOVINE0001S00002346	NM_174062.3	FTH1	Bos taurus ferritin, heavy polypeptide 1 (FTH1), mRNA	0.0382741	-4.22576
BOVINE0001S00015777	XM_001790089.1	LOC100140273	PREDICTED: Bos taurus similar to endonuclease reverse transcriptase (LOC100140273), mRNA	0.00335055	-4.26243
BOVINE0001S00027313	XM_609842.3	BACH1	PREDICTED: Bos taurus similar to BTB and CNC homology 1 (BACH1), mRNA	0.00224405	-4.32991
BOVINE0001S00020136	XM_001790641.1	DVL2	PREDICTED: Bos taurus dishevelled, dsh homolog 2 (Drosophila) (DVL2), mRNA	0.0300229	-4.35341
BOVINE0001S00015494	XM_001787175.1	LOC784541	PREDICTED: Bos taurus hypothetical LOC784541 (LOC784541), mRNA	0.0181949	-4.38987
BOVINE0001S00004884	XR_027849.2	LOC538561	PREDICTED: Bos taurus misc_RNA (LOC538561), miscRNA	0.00466412	-4.40165
BOVINE0001S00000010	NM_001034342.1	ATF4	Bos taurus activating transcription factor 4 (tax-responsive enhancer element B67) (ATF4), mRNA	0.0344535	-4.48074
BOVINE0001S00041104	XM_581880.4	CILP	PREDICTED: Bos taurus similar to cartilage intermediate layer protein (CILP), mRNA	0.0173826	-4.49454
BOVINE0001S00014427	XM_001254701.2	CNN3	PREDICTED: Bos taurus similar to Calponin 3, acidic, transcript variant 1 (CNN3), mRNA	0.000185925	-4.56872
BOVINE0001S00016067	XM_001788653.1	LOC100138878	PREDICTED: Bos taurus similar to endonuclease reverse transcriptase (LOC100138878), mRNA	0.0146295	-4.67333
BOVINE0001S00031778	XM_594391.4	GPSM3	PREDICTED: Bos taurus similar to G-protein signaling modulator 3 (AGS3-like, C. elegans) (GPSM3), mRNA	0.0334115	-4.70336
BOVINE0001S00002762	NM_001075515.1	NT5C3L	Bos taurus 5'-nucleotidase, cytosolic III-like (NT5C3L), mRNA	0.027611	-4.71758
BOVINE0001S00000906	NM_001083725.1	HNRPDL	Bos taurus heterogeneous nuclear ribonucleoprotein D-like (HNRPDL), mRNA	0.000414411	-4.72164
BOVINE0001S00000053	NM_001008663.1	KRT5	Bos taurus keratin 5 (KRT5), mRNA	0.00609163	-4.74461
BOVINE0001S00017736	NM_001076532.1	CCAR1	Bos taurus cell division cycle and apoptosis regulator 1 (CCAR1), mRNA	0.0451928	-4.76335
BOVINE0001S00015685	NM_001083515.1	TMEM87A	Bos taurus transmembrane protein 87A (TMEM87A), mRNA	0.0126441	-4.77833
BOVINE0001S00013170	NM_001075585.1	RIBC1	Bos taurus RIB43A domain with coiled-coils 1 (RIBC1), mRNA	0.0345273	-4.80225
BOVINE0001S00006107	NM_001035302.1	ARV1	Bos taurus ARV1 homolog (S. cerevisiae) (ARV1), mRNA	0.0225546	-4.83323
BOVINE0001S00030489	NM_001035052.1	C26H10orf84	Bos taurus chromosome 10 open reading frame 84 ortholog (C26H10orf84), mRNA	0.0075412	-4.86005
BOVINE0001S00020841	XM_602857.3	USP25	PREDICTED: Bos taurus similar to ubiquitin specific protease 25 (USP25), mRNA	0.00584941	-4.92711
BOVINE0001S00003435	NM_001040479.1	POSTN	Bos taurus periostin, osteoblast specific factor (POSTN), mRNA	0.00403227	-4.93476
BOVINE0001S00016017	NM_001102041.1	MGC165939	Bos taurus Uncharacterized protein C13orf18 homolog (MGC165939), mRNA	0.00385708	-5.08625
BOVINE0001S00005014	XM_876383.3	TUBA1A	PREDICTED: Bos taurus tubulin, alpha 1a, transcript variant 4 (TUBA1A), mRNA	0.0227675	-5.09938
BOVINE0001S00004965	XR_027681.2	LOC783022	PREDICTED: Bos taurus misc_RNA (LOC783022), miscRNA	0.0347433	-5.1647
BOVINE0001S00002662	XR_042975.1	LOC784058	PREDICTED: Bos taurus misc_RNA (LOC784058), miscRNA	0.03985	-5.21097
BOVINE0001S00015658	XM_864142.3	LOC613487	PREDICTED: Bos taurus similar to Eukaryotic translation initiation factor 1A, X-chromosomal (eIF-1A X isoform) (eIF-4C), transcript variant 1 (LOC613487), mRNA	0.0339264	-5.24295
BOVINE0001S00016167	XM_583514.4	PGM2	PREDICTED: Bos taurus phosphoglucomutase 2 (PGM2), mRNA	0.0324241	-5.44003
BOVINE0001S00002223	NM_001014860.2	HNRNPF	Bos taurus heterogeneous nuclear ribonucleoprotein F (HNRNPF), mRNA	0.00517628	-5.44753
BOVINE0001S00023216	NM_001083745.1	GTF2IRD2	Bos taurus GTF2I repeat domain containing 2 (GTF2IRD2), mRNA	0.0165003	-5.50926
BOVINE0001S00028426	NM_001098929.1	SFRS5	Bos taurus splicing factor, arginine/serine-rich 5 (SFRS5), mRNA	0.00460745	-5.62392
BOVINE0001S00001703	XM_001250793.2	SNRPG	PREDICTED: Bos taurus similar to small nuclear ribonucleoprotein polypeptide G (SNRPG), mRNA	0.0330865	-5.6495
BOVINE0001S00016976	NM_001035280.1	C10H14ORF166	Bos taurus chromosome 14 open reading frame 166 ortholog (C10H14ORF166), mRNA	0.0148839	-5.6732
BOVINE0001S00045247	NM_001101875.1	TXNIP	Bos taurus thioredoxin interacting protein (TXNIP), mRNA	0.034449	-5.71279
BOVINE0001S00001570	NM_001105333.1	USP20	Bos taurus ubiquitin specific peptidase 20 (USP20), mRNA	0.040403	-5.72605
BOVINE0001S00001937	NM_001040498.1	JSP.1	Bos taurus MHC Class I JSP.1 (JSP.1), mRNA	0.000390193	-5.75756
BOVINE0001S00022443	XM_593741.4	LOC515676	PREDICTED: Bos taurus similar to CG33196-PB (LOC515676), mRNA	0.0126734	-5.78308
BOVINE0001S00005158	XM_001787703.1	LOC100137861	PREDICTED: Bos taurus similar to endonuclease reverse transcriptase (LOC100137861), mRNA	0.0155975	-5.86617
BOVINE0001S00002297	NM_001082422.1	RPS4Y1	Bos taurus ribosomal protein S4, Y-linked 1 (RPS4Y1), mRNA	0.020276	-5.88656
BOVINE0001S00003147	NM_001046520.1	YTHDC1	Bos taurus YTH domain containing 1 (YTHDC1), mRNA	0.0437184	-5.98985
BOVINE0001S00042695	XR_042755.1	FBL	PREDICTED: Bos taurus misc_RNA (FBL), miscRNA	0.048936	-6.01381
BOVINE0001S00030191	XR_042834.1	LOC786009	PREDICTED: Bos taurus misc_RNA (LOC786009), partial miscRNA	0.0392252	-6.13804
BOVINE0001S00044494	XM_867454.3	TAPT1	PREDICTED: Bos taurus similar to transmembrane anterior posterior transformation 1 (TAPT1), mRNA	0.0273066	-6.13936
BOVINE0001S00030267	NM_001035497.1	UBE2V1	Bos taurus ubiquitin-conjugating enzyme E2 variant 1 (UBE2V1), mRNA	0.0253026	-6.16117
BOVINE0001S00004335	NM_001076394.1	SFRS1	Bos taurus splicing factor, arginine/serine-rich 1 (SFRS1), mRNA	0.0167958	-6.22043
BOVINE0001S00043239	NM_001045935.2	CTDSP2	Bos taurus CTD (carboxy-terminal domain, RNA polymerase II, polypeptide A) small phosphatase 2 (CTDSP2), mRNA	0.0435216	-6.38562
BOVINE0001S00041797	NM_001076209.1	SMAD4	Bos taurus SMAD family member 4 (SMAD4), mRNA	0.0179492	-6.40423
BOVINE0001S00001171	NM_001083466.1	HNRNPUL1	Bos taurus heterogeneous nuclear ribonucleoprotein U-like 1 (HNRNPUL1), mRNA	0.0406447	-6.59612
BOVINE0001S00017228	NM_205799.1	LAPTM4A	Bos taurus lysosomal protein transmembrane 4 alpha (LAPTM4A), mRNA	0.00125344	-6.76836
BOVINE0001S00043810	XR_028130.2	LOC617326	PREDICTED: Bos taurus misc_RNA (LOC617326), miscRNA	0.0217198	-6.84577
BOVINE0001S00000556	NM_001080301.1	LUC7L	Bos taurus LUC7-like (S. cerevisiae) (LUC7L), mRNA	0.0169183	-6.85588
BOVINE0001S00016299	NM_001012682.1	RPLP0	Bos taurus ribosomal protein, large, P0 (RPLP0), mRNA	0.0269574	-7.07027
BOVINE0001S00035948	NM_001075947.1	FBXL14	Bos taurus F-box and leucine-rich repeat protein 14 (FBXL14), mRNA	0.0274016	-7.08339
BOVINE0001S00014404	NM_174286.2	CREB3	Bos taurus cAMP responsive element binding protein 3 (CREB3), mRNA	0.0354769	-7.23793
BOVINE0001S00005074	NM_001075788.1	DDB2	Bos taurus damage-specific DNA binding protein 2, 48kDa (DDB2), mRNA	0.0243865	-7.40531
BOVINE0001S00005908	NM_181008.2	CSN2	Bos taurus casein beta (CSN2), mRNA	0.0380616	-7.50971
BOVINE0001S00009086	NM_001098006.1	BUD13	Bos taurus BUD13 homolog (S. cerevisiae) (BUD13), mRNA	0.00996892	-7.59683
BOVINE0001S00042424	XM_589161.4	SYNCRIP	PREDICTED: Bos taurus synaptotagmin binding, cytoplasmic RNA interacting protein (SYNCRIP), mRNA	0.0297002	-7.70908
BOVINE0001S00032335	NM_001114192.1	HSPA4	Bos taurus heat shock 70kDa protein 4 (HSPA4), mRNA	0.023523	-8.09986
BOVINE0001S00033967	NM_176639.2	ATP5I	Bos taurus ATP synthase, H+ transporting, mitochondrial F0 complex, subunit e (ATP5I), nuclear gene encoding mitochondrial protein, mRNA	0.01496	-8.6585
BOVINE0001S00044522	NM_001040487.1	EEF1G	Bos taurus eukaryotic translation elongation factor 1 gamma (EEF1G), mRNA	0.0196198	-8.67949
BOVINE0001S00016739	NM_175780.1	MYL6	Bos taurus myosin, light chain 6, alkali, smooth muscle and non-muscle (MYL6), mRNA	0.0390013	-9.52575
BOVINE0001S00015904	XM_001789101.1	LOC100140868	PREDICTED: Bos taurus similar to endonuclease reverse transcriptase (LOC100140868), mRNA	0.0264338	-10.0618
BOVINE0001S00009949	XM_876203.3	LOC513587	PREDICTED: Bos taurus similar to UPF0474 protein C5orf41, transcript variant 2 (LOC513587), mRNA	0.0378321	-10.1901
BOVINE0001S00032539	NM_001034654.1	LSM14A	Bos taurus LSM14A, SCD6 homolog A (S. cerevisiae) (LSM14A), mRNA	0.0419574	-10.93
BOVINE0001S00002411	NM_174345.3	HSPA8	Bos taurus heat shock 70kDa protein 8 (HSPA8), mRNA	0.0171717	-11.2047
BOVINE0001S00016632	NM_001046128.1	PHKG2	Bos taurus phosphorylase kinase, gamma 2 (testis) (PHKG2), mRNA	0.0203012	-11.4975
BOVINE0001S00044895	NM_174715.1	RPL3	Bos taurus ribosomal protein L3 (Rpl3), mRNA	0.033108	-12.4507
BOVINE0001S00030702	XM_864671.2	WDR40A	PREDICTED: Bos taurus WD repeat domain 40A, transcript variant 2 (WDR40A), mRNA	0.0206149	-12.4524
BOVINE0001S00000411	XM_001255132.1	LOC787914	PREDICTED: Bos taurus similar to ribosomal protein S6-like (LOC787914), mRNA	0.0132118	-12.4573
BOVINE0001S00045683	XM_865383.3	SBNO1	PREDICTED: Bos taurus similar to Protein strawberry notch homolog 1 (Monocyte protein 3) (MOP-3), transcript variant 2 (SBNO1), mRNA	0.0167606	-13.4987
BOVINE0001S00026086	NM_001075509.1	TFAP2C	Bos taurus transcription factor AP-2 gamma (activating enhancer binding protein 2 gamma) (TFAP2C), mRNA	0.0188863	-14.6775
BOVINE0001S00031535	NR_001464.2	XIST	Bos taurus X (inactive)-specific transcript (XIST), non-coding RNA	0.0102795	-17.1223
BOVINE0001S00019386	NM_174568.2	PABPC1	Bos taurus poly(A) binding protein, cytoplasmic 1 (PABPC1), mRNA	0.00162735	-22.7752
BOVINE0001S00021405	NM_001105617.1	HOXA9	Bos taurus homeobox A9 (HOXA9), mRNA	0.00994896	-23.1496
BOVINE0001S00014508	XM_582135.4	NEFM	PREDICTED: Bos taurus neurofilament, medium polypeptide (NEF3), mRNA	0.0181622	-38.0933

## Sheet: LRECe vs ECe
Transcripts that are differentially expressed in LRECe vs. ECe
Seq_ID	Bovine RefSeq_ID	Gene symbol	Bovine RefSeq_Description	P value	Fold change*
BOVINE0001S00012591	NR_001464.2	XIST	Bos taurus X (inactive)-specific transcript	0.000278866	10.43
BOVINE0001S00033264	XM_582069.4	APPBP2	amyloid beta precursor protein (cytoplasmic tail) binding protein 2	0.0388199	5.99801	*positive values higher in LRECe
BOVINE0001S00030900	NM_001046333.1	CAMK2D	calcium/calmodulin-dependent protein kinase II delta	4.99111e-05	5.99216
BOVINE0001S00010049	NM_001046498.1	HBS1L	HBS1-like (S. cerevisiae)	0.0481265	4.60945
BOVINE0001S00006378	NM_176659.2	NDUFA3	NADH dehydrogenase (ubiquinone) 1 alpha subcomplex, 3, 9kDa	0.0481696	4.0551
BOVINE0001S00007669	XM_865587.3	ANKRD12	ankyrin repeat domain 12	0.022413	3.8826
BOVINE0001S00030394	NM_001075649.1	NAT15	N-acetyltransferase 15 (GCN5-related, putative)	0.00794603	3.64764
BOVINE0001S00021003	NM_001105433.1	COL13A1	collagen, type XIII, alpha 1	0.0200376	3.25492
BOVINE0001S00009710	XM_001788478.1	DVL3	similar to dishevelled 3	0.0359059	3.23037
BOVINE0001S00017557	NM_001103236.1	ACOX3	acyl-Coenzyme A oxidase 3, pristanoyl	0.00473224	3.12252
BOVINE0001S00027164	NM_001076543.1	PRC1	protein regulator of cytokinesis 1	0.0486501	3.12232
BOVINE0001S00017211	XM_868289.2	RBM39	RNA binding motif protein 39	0.0259535	3.07328
BOVINE0001S00016413	NM_001076945.1	SCD5	stearoyl-CoA desaturase 5	0.0360524	3.04425
BOVINE0001S00003968	NM_001098069.1	CASC3	cancer susceptibility candidate 3	0.016944	3.00655
BOVINE0001S00006178	NM_001078004.1	PELI1	pellino homolog 1 (Drosophila)	0.0429751	2.92944
BOVINE0001S00006009	XM_001250858.2	MON2	MON2 homolog (S. cerevisiae)	0.0374679	2.65664
BOVINE0001S00030204	XR_027593.2	LOC616999	PREDICTED: Bos taurus misc_RNA	0.0390829	2.58222
BOVINE0001S00000818	NM_001014862.2	RPL29	ribosomal protein L29	0.00830021	2.58008
BOVINE0001S00031786	XM_582124.3	GPBP1L1	GC-rich promoter binding protein 1-like 1	0.0410663	2.46242
BOVINE0001S00024481	NM_001076900.1	HNRPLL	heterogeneous nuclear ribonucleoprotein L-like	0.00849321	2.43263
BOVINE0001S00022751	XR_028008.2	LOC536909	PREDICTED: Bos taurus misc_RNA	0.0494372	2.42879
BOVINE0001S00000246	NM_001077051.1	ATXN10	ataxin 10	0.0417484	2.41493
BOVINE0001S00014673	NM_001035056.1	TMEM111	transmembrane protein 111	0.032882	2.38582
BOVINE0001S00026464	NM_001076835.1	KLHL20	kelch-like 20 (Drosophila)	0.0338637	2.35501
BOVINE0001S00038845	XM_615597	NR5A2	Nuclear receptor subfamily 5, group A, member 2	0.0453265	2.33
BOVINE0001S00024088	XM_580860.4	TFRC	PREDICTED: Bos taurus similar to transferrin receptor	0.0197761	2.27264
BOVINE0001S00018881	XM_593410.4	STK11IP	PREDICTED: Bos taurus similar to LKB1 interacting protein	0.00803159	2.24948
BOVINE0001S00032710	XM_587229.4	PLK2	PREDICTED: Bos taurus similar to serum-inducible kinase, transcript variant 1	0.0348637	2.24288
BOVINE0001S00031756	NM_001078099.2	DPH2	Bos taurus DPH2 homolog (S. cerevisiae)	0.0487181	2.22348
BOVINE0001S00003908	XM_001253800.1	KIF1C	PREDICTED: Bos taurus similar to Kinesin-like protein KIF1C, transcript variant 1	0.0495365	2.08923
BOVINE0001S00036274	XM_001249400.2	FNDC3B	fibronectin type III domain containing 3B	0.0370298	2.05643
BOVINE0001S00003285	NM_174130.2	ODC1	Bos taurus ornithine decarboxylase 1	0.0379654	2.04825
BOVINE0001S00012586	XM_001254432.2	ZNF568	PREDICTED: Bos taurus similar to zinc finger protein 568	0.0485239	2.02244
BOVINE0001S00006155	NM_001078021.1	HEATR3	Bos taurus HEAT repeat containing 3	0.0319135	2.02088
BOVINE0001S00028130	NM_001075334.1	MAPRE1	Bos taurus microtubule-associated protein, RP/EB family, member 1	0.0034796	2.00321
BOVINE0001S00000101	NM_001040471.1	GPI	Bos taurus glucose-6-phosphate isomerase	0.0362234	2
BOVINE0001S00026469	XM_601785.4	MYO1E	myosin IE	0.00528521	-2.01309
BOVINE0001S00020127	NM_001046027.1	TBXAS1	thromboxane A synthase 1 (platelet, cytochrome P450, family 5, subfamily A)	0.0395474	-2.01988
BOVINE0001S00004344	NM_001035428.1	CCDC47	coiled-coil domain containing 47	0.00534153	-2.03482
BOVINE0001S00045324	XM_606901.4	PRKCI	protein kinase C, iota	0.00987715	-2.04897
BOVINE0001S00016666	NM_174656.2	SLC25A1	solute carrier family 25 (mitochondrial carrier; citrate transporter), member 1	0.0160765	-2.07751
BOVINE0001S00004181	NM_001034406.1	ZC3H14	zinc finger CCCH-type containing 14	0.0496427	-2.09612
BOVINE0001S00020417	XM_864825.3	LRP12	low density lipoprotein-related protein 12	0.0125756	-2.12833
BOVINE0001S00033308	NM_001114517.1	COX8B	cytochrome c oxidase subunit VIII-H (heart/muscle)	0.00110653	-2.15024
BOVINE0001S00017632	NM_001014901.1	RBM14	RNA binding motif protein 14	0.0264373	-2.16464
BOVINE0001S00003539	NM_001083456.1	LOC530205	hypothetical protein LOC530205	0.0351186	-2.18003
BOVINE0001S00005378	XM_601083.4	KLF10	Kruppel-like factor 10	0.0479165	-2.20295
BOVINE0001S00030213	NM_001080322.1	TUT1	Bos taurus terminal uridylyl transferase 1, U6 snRNA-specific	0.00801372	-2.21182
BOVINE0001S00028167	XM_591190.4	LOC513500	similar to Uncharacterized protein C17orf68 (HBV DNAPTP1-transactivated protein B)	0.0266055	-2.23573
BOVINE0001S00032039	NM_001105437.1	KCTD17	Bos taurus potassium channel tetramerisation domain containing 17	0.0285407	-2.24635
BOVINE0001S00035897	NM_001109808.1	AP1G2	adaptor-related protein complex 1, gamma 2 subunit	0.0207179	-2.25727
BOVINE0001S00020588	XR_027956.2	LOC540222	PREDICTED: Bos taurus hypothetical protein LOC540222	0.04955	-2.26009
BOVINE0001S00021627	NM_001024527.1	FGD3	FYVE, RhoGEF and PH domain containing 3	0.0500253	-2.26377
BOVINE0001S00028107	NM_001034765.1	THY1	Thy-1 cell surface antigen	0.0337343	-2.32521
BOVINE0001S00008857	NM_001102098.1	ZNF304	zinc finger protein 304	0.0409698	-2.33364
BOVINE0001S00029550	XM_001251703.2	LOC782520	similar to mCG7602; ribosomal protein S29	0.032319	-2.35881
BOVINE0001S00014611	XM_870871.3	SAPS1	PREDICTED: Bos taurus similar to SAPS domain family, member 1	0.0140656	-2.37133
BOVINE0001S00003774	NM_001105620.1	ANK3	ankyrin 3, node of Ranvier (ankyrin G)	0.0403759	-2.39689
BOVINE0001S00014882	NM_001046329.1	THRA	thyroid hormone receptor, alpha (erythroblastic leukemia viral (v-erb-a) oncogene homolog, avian)	0.0233086	-2.40152
BOVINE0001S00004288	XM_866155.3	PSTPIP1	proline-serine-threonine phosphatase interacting protein 1	0.00129347	-2.40292
BOVINE0001S00019431	NM_001101898.1	ITIH3	inter-alpha (globulin) inhibitor H3	0.0370096	-2.4093
BOVINE0001S00006316	NM_001034521.1	SAR1A	SAR1 homolog A (S. cerevisiae)	0.035999	-2.41924
BOVINE0001S00001425	XM_872313.3	LOC786134	similar to Nucleosome assembly protein 1-like 1 (NAP-1-related protein) (hNRP); similar to rCG48740; hypothetical protein LOC790872	0.00905524	-2.42656
BOVINE0001S00000288	XM_001790627.1	HTATSF1	PREDICTED: Bos taurus HIV-1 Tat specific factor 1	0.0421415	-2.46245
BOVINE0001S00042757	NM_001101060.1	YES1	v-yes-1 Yamaguchi sarcoma viral oncogene homolog 1	0.0445612	-2.5114
BOVINE0001S00000767	XM_882161.2	PLOD3	procollagen-lysine, 2-oxoglutarate 5-dioxygenase 3	0.0234038	-2.53255
BOVINE0001S00014553	NM_001046442.1	KHDRBS1	KH domain containing, RNA binding, signal transduction associated 1	0.0403419	-2.54906
BOVINE0001S00027114	XM_598421.4	CEP110	centrosomal protein 110kDa	0.0144265	-2.55433
BOVINE0001S00022820	NM_001102151.1	EZH1	enhancer of zeste homolog 1 (Drosophila)	0.0381049	-2.56591
BOVINE0001S00033464	NM_001008666.1	SLC14A1	solute carrier family 14 (urea transporter), member 1 (Kidd blood group)	0.0183927	-2.60757
BOVINE0001S00019927	NM_001098042.1	STRN3	striatin, calmodulin binding protein 3	0.0487224	-2.68967
BOVINE0001S00032438	XM_611789.4	ATXN2	similar to ataxin 2; ataxin 2	0.0213548	-2.69036
BOVINE0001S00011044	NM_001037591.1	C11H2orf39	chromosome 2 open reading frame 39 ortholog	0.0221517	-2.72792
BOVINE0001S00041519	XM_615671.3	ANAPC1	anaphase promoting complex subunit 1	0.0174442	-2.77856
BOVINE0001S00046091	XM_001256033.2	SMARCD2	SWI/SNF related, matrix associated, actin dependent regulator of chromatin, subfamily d, member 2	0.00668122	-2.78341
BOVINE0001S00010416	NM_001102240.1	CYSLTR2	cysteinyl leukotriene receptor 2	0.00143011	-2.79662
BOVINE0001S00004245	XM_872705.3	ZNF142	zinc finger protein 142	0.0136171	-2.83736
BOVINE0001S00034394	XM_001790373.1	LOC100140915	similar to Zinc finger protein 583 (Zinc finger protein L3-5)	0.00629262	-2.87345
BOVINE0001S00022072	NM_001101171.1	ABI2	abl interactor 2	0.0270891	-2.87775
BOVINE0001S00014752	XM_613386.4	ZNF532	zinc finger protein 532	0.00617966	-2.88867
BOVINE0001S00031874	XM_001789698.1	MLL5	myeloid/lymphoid or mixed-lineage leukemia 5 (trithorax homolog, Drosophila)	0.022338	-2.92515
BOVINE0001S00006888	NM_001078081.1	C6orf25	chromosome 6 open reading frame 25	0.04016	-2.99549
BOVINE0001S00036008	XM_001787963.1	TCP11L1	t-complex 11 (mouse)-like 1	0.0474449	-3.11551
BOVINE0001S00005085	XR_028120.2	LOC518495	PREDICTED: Bos taurus misc_RNA	0.0285633	-3.18856
BOVINE0001S00009082	XM_001253009.2	LOC785211	similar to WD repeat-containing protein C2orf44 homolog	0.0451055	-3.49145
BOVINE0001S00022315	XM_587001.3	ADCY6	adenylate cyclase 6	0.0376827	-3.50158
BOVINE0001S00031002	NM_001110004.1	HUWE1	HECT, UBA and WWE domain containing 1	0.0165855	-3.56777
BOVINE0001S00002978	XM_593636.4	MAP1A	microtubule-associated protein 1A	0.0497745	-3.58636
BOVINE0001S00034936	NM_001099155.1	CD177	CD177 molecule	0.0305399	-3.73204
BOVINE0001S00021031	XM_591540.4	EIF3F	eukaryotic translation initiation factor 3, subunit F	0.00762554	-4.30299
BOVINE0001S00034955	XM_001250666.2	FUSIP1	PREDICTED: Bos taurus similar to TLS-associated protein TASR-2	0.0322961	-4.41921
BOVINE0001S00023135	NM_001075317.1	RAB21	RAB21, member RAS oncogene family; hypothetical LOC781001	0.0453141	-4.55217
BOVINE0001S00043558	XM_581758.4	FOXN3	forkhead box N3	0.0197049	-4.84709
BOVINE0001S00014986	NM_001102106.1	CCDC77	coiled-coil domain containing 77	0.0113359	-5.38933
BOVINE0001S00015337	XM_001251162.2	IQGAP1	IQ motif containing GTPase activating protein 1	0.044921	-5.47012
BOVINE0001S00035762	XR_028749.2	LOC530641	PREDICTED: Bos taurus misc_RNA	0.0391553	-5.53513
BOVINE0001S00006339	NM_001114520.1	CAMK2N1	calcium/calmodulin-dependent protein kinase II inhibitor 1	0.0124934	-5.66471
BOVINE0001S00001470	NM_001034697.1	TUBB4	tubulin, beta 4	0.016646	-6.10966
BOVINE0001S00030009	XM_001790635.1	BAT2L2	BAT2 domain containing 1	0.0362399	-6.1437
BOVINE0001S00038486	NM_001076842.1	STAM	signal transducing adaptor molecule (SH3 domain and ITAM motif) 1	0.0390936	-7.6616
BOVINE0001S00045495	NM_001102183.1	ERG	v-ets erythroblastosis virus E26 oncogene homolog (avian)	0.0205378	-9.07021

## Sheet: LRECb vs LRECe
Transcripts that are differentially expressed in LRECb vs. LRECe
Seq_ID	Bovine RefSeq_ID	Gene symbol	Bovine RefSeq_Description	P value	Fold change*
BOVINE0001S00041755	XM_001254067.2	LOC786372	PREDICTED: Bos taurus similar to trichohyalin, putative (LOC786372), mRNA	0.0274394	14.28
BOVINE0001S00044769	NM_001098874	RPS7	Bos taurus ribosomal protein S7 (RPS7), mRNA	0.0447854	12.5	*positive values higher in LRECb
BOVINE0001S00000829	NM_001015655.1	CFL1	Bos taurus cofilin 1 (non-muscle) (CFL1), mRNA	0.0436273	8.33
BOVINE0001S00035982	NM_001192432	RRN3	Bos taurus RRN3 RNA polymerase I transcription factor homolog (S. cerevisiae) (RRN3), mRNA	0.0321068	7.14
BOVINE0001S00024130	NM_174520.2	COL1A2	Bos taurus collagen, type I, alpha 2 (COL1A2), mRNA	0.0270016	7.14
BOVINE0001S00004711	NM_178317.3	TRIB2	Bos taurus tribbles homolog 2 (Drosophila) (TRIB2), mRNA	0.00145583	6.67
BOVINE0001S00014717	NM_001076027.1	HSPB6	Bos taurus heat shock protein, alpha-crystallin-related, B6 (HSPB6), mRNA	0.0197201	6.67
BOVINE0001S00004403	NM_001205754	NUP153	Bos taurus nucleoporin 153kDa (NUP153), mRNA	0.0267254	6.25
BOVINE0001S00038814	XM_001253131.2	SLC10A5	PREDICTED: Bos taurus similar to solute carrier family 10 (sodium/bile acid cotransporter family), member 5 (SLC10A5), mRNA	0.0426184	5.88
BOVINE0001S00015212	NM_001015543	RPL13	Bos taurus ribosomal protein L13 (RPL13), mRNA	0.00813748	5.88
BOVINE0001S00033504	XM_611689.4	LAMC1	PREDICTED: Bos taurus similar to Laminin subunit gamma-1 precursor (Laminin B2 chain) (LAMC1), mRNA	0.0214222	5.88
BOVINE0001S00034471	NM_001040479.1	POSTN	Bos taurus periostin, osteoblast specific factor (POSTN), mRNA	0.030431	5.55
BOVINE0001S00028107	NM_001034765.1	THY1	Bos taurus Thy-1 cell surface antigen (THY1), mRNA	0.00330483	5.55
BOVINE0001S00016848	NM_001038582.1	ETFB	Bos taurus electron-transfer-flavoprotein, beta polypeptide (ETFB), mRNA	0.0183583	5
BOVINE0001S00025257	NM_001076331.1	MXI1	Bos taurus MAX interactor 1 (MXI1), mRNA	0.0288821	5
BOVINE0001S00018925	NM_001098071.1	GSPT1	Bos taurus G1 to S phase transition 1 (GSPT1), mRNA	0.0398642	5
BOVINE0001S00031899	XM_615405.4	WDR33	PREDICTED: Bos taurus WD-repeat protein 33 (WDR33), mRNA	0.0160329	5
BOVINE0001S00043027	XR_043027.1	LOC789346	PREDICTED: Bos taurus misc_RNA (LOC789346), miscRNA	0.00719753	4.76
BOVINE0001S00013707	XM_872002.3	ATG16L1	PREDICTED: Bos taurus similar to APG16 autophagy 16-like, transcript variant 5 (ATG16L1), mRNA	0.00737111	4.76
BOVINE0001S00002260	NR_024614.1	RPS27	Bos taurus ribosomal protein S27 (RPS27), transcript variant 3, transcribed RNA	0.0135066	4.76
BOVINE0001S00029271	NM_001040487.1	EEF1G	Bos taurus eukaryotic translation elongation factor 1 gamma (EEF1G), mRNA	0.00711354	4.76
BOVINE0001S00033193	NM_001075946.1	CADM3	Bos taurus cell adhesion molecule 3 (CADM3), mRNA	0.0102864	4.34
BOVINE0001S00002530	NM_001078157.1	ARL6IP1	Bos taurus ADP-ribosylation factor-like 6 interacting protein 1 (ARL6IP1), mRNA	0.0248301	4.34
BOVINE0001S00021970	XM_001790104.1	NKAP	PREDICTED: Bos taurus NFKB activating protein, transcript variant 1 (NKAP), mRNA	0.0180149	4.34
BOVINE0001S00029057	NM_001081616.1	VMA21	Bos taurus VMA21 vacuolar H+-ATPase homolog (S. cerevisiae) (VMA21), mRNA	0.00727501	4.34
BOVINE0001S00040300	XM_615786.4	PPIL4	PREDICTED: Bos taurus peptidylprolyl isomerase (cyclophilin)-like 4, transcript variant 1 (PPIL4), mRNA	0.00801266	4.16
BOVINE0001S00032799	NM_001101894.1	FBXO11	Bos taurus F-box protein 11 (FBXO11), mRNA	0.041649	4
BOVINE0001S00019675	NM_175801.2	FST	Bos taurus follistatin (FST), mRNA	0.0119949	4
BOVINE0001S00038860	XM_603300.3	NRIP1	PREDICTED: Bos taurus similar to nuclear receptor interacting protein 1 (NRIP1), mRNA	0.0157276	4
BOVINE0001S00043409	NM_001080314.1	GTPBP10	Bos taurus GTP-binding protein 10 (putative) (GTPBP10), mRNA	0.0409349	4
BOVINE0001S00038024	XM_588451.4	MDC1	PREDICTED: Bos taurus similar to NFBD1 (MDC1), mRNA	0.0305721	4
BOVINE0001S00024280	XM_612368.4	LOC533085	PREDICTED: Bos taurus similar to RAN binding protein 17 (LOC533085), mRNA	0.0324746	3.84
BOVINE0001S00017017	NM_001076468.1	BAT4	Bos taurus HLA-B associated transcript 4 (BAT4), mRNA	0.0379061	3.84
BOVINE0001S00029342	NM_001035272.1	SFRS6	Bos taurus splicing factor, arginine/serine-rich 6 (SFRS6), mRNA	0.00604285	3.84
BOVINE0001S00025070	XM_614458.4	CLIP1	PREDICTED: Bos taurus CAP-GLY domain containing linker protein 1, transcript variant 1 (CLIP1), mRNA	0.0154146	3.84
BOVINE0001S00018451	NM_001034684.1	CROP	Bos taurus cisplatin resistance-associated overexpressed protein (CROP), mRNA	0.0499697	3.84
BOVINE0001S00019618	NM_001015551.1	AADAT	Bos taurus aminoadipate aminotransferase (AADAT), mRNA	0.028812	3.7
BOVINE0001S00038303	XM_614308.4	CCDC66	PREDICTED: Bos taurus coiled-coil domain containing 66 (CCDC66), mRNA	0.0100626	3.7
BOVINE0001S00029642	NM_001075601.1	MMD	Bos taurus monocyte to macrophage differentiation-associated (MMD), mRNA	0.0154835	3.7
BOVINE0001S00043233	XM_866635.2	EML4	PREDICTED: Bos taurus similar to Echinoderm microtubule-associated protein-like 4 (EMAP-4) (Restrictedly overexpressed proliferation-associated protein) (Ropp 120), transcript variant 3 (EML4), mRNA	0.0137978	3.7
BOVINE0001S00004270	XM_867978.3	C11H9orf16	PREDICTED: Bos taurus chromosome 9 open reading frame 16 ortholog (C11H9orf16), mRNA	0.000666303	3.7
BOVINE0001S00043369	XM_868974.2	THAP9	PREDICTED: Bos taurus THAP domain containing 9 (THAP9), mRNA	0.0223937	3.57
BOVINE0001S00026116	XM_611908.4	MSH6	PREDICTED: Bos taurus similar to mutS homolog 6, transcript variant 1 (MSH6), mRNA	0.0489831	3.57
BOVINE0001S00025146	NM_001035432.1	CNOT4	Bos taurus CCR4-NOT transcription complex, subunit 4 (CNOT4), mRNA	0.0150336	3.57
BOVINE0001S00044759	NM_001083643.1	NEK3	Bos taurus NIMA (never in mitosis gene a)-related kinase 3 (NEK3), mRNA	0.00077745	3.44
BOVINE0001S00010666	NM_174564.2	NDUFC1	Bos taurus NADH dehydrogenase (ubiquinone) 1, subcomplex unknown, 1, 6kDa (NDUFC1), mRNA	0.00281617	3.44
BOVINE0001S00029867	NM_001034555.2	S100B	Bos taurus S100 calcium binding protein B (S100B), mRNA	0.0198254	3.44
BOVINE0001S00005206	NM_174033.3	CYB5	Bos taurus CYB5 protein (CYB5), mRNA	0.000808506	3.44
BOVINE0001S00043536	NM_001046143.1	CDKN2AIP	Bos taurus CDKN2A interacting protein (CDKN2AIP), mRNA	0.0101992	3.44
BOVINE0001S00005840	NM_174301.3	CXCR4	Bos taurus chemokine (C-X-C motif) receptor 4 (CXCR4), mRNA	0.0366722	3.44
BOVINE0001S00033331	NM_001075297.1	IL33	Bos taurus interleukin 33 (IL33), mRNA	0.00711395	3.33
BOVINE0001S00003984	NM_001076023.1	C9H12orf49	Bos taurus chromosome 12 open reading frame 49 ortholog (C9H12orf49), mRNA	0.0331244	3.33
BOVINE0001S00011478	XM_600235.4	MLLT3	PREDICTED: Bos taurus myeloid/lymphoid or mixed-lineage leukemia (trithorax homolog, Drosophila); translocated to, 3 (MLLT3), mRNA	0.030433	3.33
BOVINE0001S00006244	NM_174387.2	MANBA	Bos taurus mannosidase, beta A, lysosomal (MANBA), mRNA	0.0113604	3.33
BOVINE0001S00014415	NM_001114082.1	AGT	Bos taurus angiotensinogen (serpin peptidase inhibitor, clade A, member 8) (AGT), mRNA	0.00681164	3.33
BOVINE0001S00011068	XM_597427.4	PIGV	PREDICTED: Bos taurus similar to phosphatidylinositol glycan class V (PIGV), mRNA	0.0277363	3.33
BOVINE0001S00017971	NM_001102259.1	C26H10ORF6	Bos taurus chromosome 10 open reading frame 6 ortholog (C26H10ORF6), mRNA	0.0374412	3.33
BOVINE0001S00034120	NM_174043.2	DRD2	Bos taurus dopamine receptor D2 (DRD2), mRNA	0.0422689	3.33
BOVINE0001S00024537	NM_001046507.1	EAF2	Bos taurus ELL associated factor 2 (EAF2), mRNA	0.0482726	3.33
BOVINE0001S00005003	NM_174087.3	IGF2	Bos taurus insulin-like growth factor 2 (somatomedin A) (IGF2), mRNA	0.00711246	3.22
BOVINE0001S00030212	NM_001002887.1	PEG3	Bos taurus paternally expressed 3 (PEG3), mRNA	0.0171875	3.22
BOVINE0001S00035291	XM_001787646.1	LOC537873	PREDICTED: Bos taurus similar to phospholipase C-like 1 (LOC537873), partial mRNA	0.000284051	3.22
BOVINE0001S00033804	NM_001046461.1	TRIM6-TRIM34	Bos taurus TRIM6-TRIM34 readthrough transcript (TRIM6-TRIM34), mRNA	0.00422439	3.22
BOVINE0001S00039710	XR_042825.1	MAML3	PREDICTED: Bos taurus misc_RNA (MAML3), partial miscRNA	0.023668	3.22
BOVINE0001S00006303	XM_001249464.2	ITSN1	PREDICTED: Bos taurus similar to intersectin 1 long form (ITSN1), mRNA	0.0386112	3.22
BOVINE0001S00039168	NM_001077991.1	RECQL	Bos taurus RecQ protein-like (DNA helicase Q1-like) (RECQL), mRNA	0.0166696	3.22
BOVINE0001S00012574	XM_606010.4	SLC35B3	PREDICTED: Bos taurus similar to solute carrier family 35, member B3 (SLC35B3), mRNA	0.0379875	3.22
BOVINE0001S00001515	NM_001034591.1	ZC3HC1	Bos taurus zinc finger, C3HC-type containing 1 (ZC3HC1), mRNA	0.00205266	3.22
BOVINE0001S00002001	XM_588427.3	CDC2L5	PREDICTED: Bos taurus similar to cell division cycle 2-like 5, transcript variant 3 (CDC2L5), mRNA	0.00594468	3.12
BOVINE0001S00046200	XM_582124.3	GPBP1L1	PREDICTED: Bos taurus similar to GC-rich promoter binding protein 1-like 1, transcript variant 1 (GPBP1L1), mRNA	0.0170391	3.12
BOVINE0001S00028122	NM_001080289.1	MGC148942	Bos taurus hypothetical LOC526913 (MGC148942), mRNA	0.00460126	3.12
BOVINE0001S00000288	XM_001790627.1	HTATSF1	PREDICTED: Bos taurus HIV-1 Tat specific factor 1 (HTATSF1), mRNA	0.0367511	3.12
BOVINE0001S00025899	XM_614320.4	DMXL1	PREDICTED: Bos taurus similar to Dmx-like 1 (DMXL1), mRNA	0.0263472	3.12
BOVINE0001S00005000	NM_001015565.1	PCBP1	Bos taurus poly(rC) binding protein 1 (PCBP1), mRNA	0.0497986	3.12
BOVINE0001S00023883	NM_001076320.1	ARL10	Bos taurus ADP-ribosylation factor-like 10 (ARL10), mRNA	0.0118535	3.12
BOVINE0001S00026217	XM_582283.3	HIP1	PREDICTED: Bos taurus similar to huntingtin interacting protein 1 (HIP1), mRNA	0.019044	3.12
BOVINE0001S00002487	NM_203323.2	SAT2	Bos taurus spermidine/spermine N1-acetyltransferase family member 2 (SAT2), mRNA	0.0142946	3
BOVINE0001S00023069	NM_001099033.1	GNB4	Bos taurus guanine nucleotide binding protein (G protein), beta polypeptide 4 (GNB4), mRNA	0.000628814	3
BOVINE0001S00046377	XM_001787807.1	LOC509995	PREDICTED: Bos taurus similar to Leucine-rich PPR motif-containing protein, mitochondrial precursor (130 kDa leucine-rich protein) (LRP 130) (GP130) (LOC509995), mRNA	0.00515828	3
BOVINE0001S00016505	XM_001251924.2	LOC783761	PREDICTED: Bos taurus similar to enhancer of rudimentary homolog (LOC783761), mRNA	0.0367168	3
BOVINE0001S00012209	XM_864250.3	RAD54B	PREDICTED: Bos taurus similar to DNA repair and recombination protein RAD54B (RAD54 homolog B), transcript variant 2 (RAD54B), mRNA	0.0477008	3
BOVINE0001S00003577	NM_001078069.1	PTPN18	Bos taurus protein tyrosine phosphatase, non-receptor type 18 (brain-derived) (PTPN18), mRNA	0.0411467	3
BOVINE0001S00004344	NM_001035428.1	CCDC47	Bos taurus coiled-coil domain containing 47 (CCDC47), mRNA	0.0191053	3
BOVINE0001S00031200	XM_593991.4	TM6SF2	PREDICTED: Bos taurus similar to transmembrane 6 superfamily member 2 (TM6SF2), mRNA	0.0239374	2.94
BOVINE0001S00007798	XR_027597.2	LOC532189	PREDICTED: Bos taurus misc_RNA (LOC532189), miscRNA	0.000151482	2.94
BOVINE0001S00035762	XR_028749.2	LOC530641	PREDICTED: Bos taurus misc_RNA (LOC530641), miscRNA	0.00280824	2.94
BOVINE0001S00009178	NM_001046517.1	LY96	Bos taurus lymphocyte antigen 96 (LY96), mRNA	0.0301303	2.94
BOVINE0001S00022688	XM_591415.4	LOC513687	PREDICTED: Bos taurus similar to Uncharacterized protein C1orf160 (LOC513687), mRNA	0.0167663	2.94
BOVINE0001S00021637	NM_001034673.1	C5H12orf23	Bos taurus chromosome 12 open reading frame 23 ortholog (C5H12orf23), mRNA	0.0357927	2.94
BOVINE0001S00018621	NM_001103319.1	PLN	Bos taurus phospholamban (PLN), mRNA	0.00565173	2.85
BOVINE0001S00008878	XM_584232.4	LOC539014	PREDICTED: Bos taurus hypothetical LOC539014, transcript variant 1 (LOC539014), mRNA	0.0294247	2.85
BOVINE0001S00045699	XR_043032.1	AOC3	PREDICTED: Bos taurus misc_RNA (AOC3), miscRNA	0.0147993	2.85
BOVINE0001S00007275	XM_584266.4	PALB2	PREDICTED: Bos taurus similar to partner and localizer of BRCA2 (PALB2), mRNA	0.0105786	2.85
BOVINE0001S00018618	NM_001099710.1	MBNL2	Bos taurus muscleblind-like 2 (Drosophila) (MBNL2), mRNA	0.0182315	2.85
BOVINE0001S00014364	NM_001109795.1	A2M	Bos taurus alpha-2-macroglobulin (A2M), mRNA	0.0189501	2.85
BOVINE0001S00045540	NM_001105341.1	TTRAP	Bos taurus TRAF and TNF receptor associated protein (TTRAP), mRNA	0.00816694	2.85
BOVINE0001S00041395	NM_001034583.1	COG4	Bos taurus component of oligomeric golgi complex 4 (COG4), mRNA	0.0347113	2.85
BOVINE0001S00029384	XM_601617.4	TOPORS	PREDICTED: Bos taurus topoisomerase I binding, arginine/serine-rich (TOPORS), mRNA	0.0104653	2.77
BOVINE0001S00034445	XM_598625.4	LOC520385	PREDICTED: Bos taurus similar to calmodulin regulated spectrin-associated protein 1-like 1 (LOC520385), mRNA	0.0219688	2.77
BOVINE0001S00018593	XR_028796.2	LOC615883	PREDICTED: Bos taurus misc_RNA (LOC615883), miscRNA	0.0380181	2.77
BOVINE0001S00039590	NM_001098038.1	KIF23	Bos taurus kinesin family member 23 (KIF23), mRNA	0.0148038	2.77
BOVINE0001S00024100	NM_001083469.1	TMEM156	Bos taurus transmembrane protein 156 (TMEM156), mRNA	0.0473874	2.77
BOVINE0001S00020224	NM_001078131.1	NRBF2	Bos taurus nuclear receptor binding factor 2 (NRBF2), mRNA	0.0474649	2.77
BOVINE0001S00031161	NM_001101843.1	COLEC12	Bos taurus collectin sub-family member 12 (COLEC12), mRNA	0.0469876	2.77
BOVINE0001S00015299	NM_001076414.1	TMBIM6	Bos taurus transmembrane BAX inhibitor motif containing 6 (TMBIM6), mRNA	0.0150411	2.77
BOVINE0001S00021303	XM_869402.2	LOC529373	PREDICTED: Bos taurus similar to MYST histone acetyltransferase (monocytic leukemia) 3 (LOC529373), mRNA	0.0477144	2.77
BOVINE0001S00012882	XM_585792.4	OSBPL7	PREDICTED: Bos taurus similar to Oxysterol-binding protein-related protein 7 (OSBP-related protein 7) (ORP-7), transcript variant 1 (OSBPL7), mRNA	0.0367178	2.7
BOVINE0001S00031861	NM_001035361.1	RBMS1	Bos taurus RNA binding motif, single stranded interacting protein 1 (RBMS1), mRNA	0.0262131	2.7
BOVINE0001S00004297	XM_879087.2	ZMYND8	PREDICTED: Bos taurus similar to transcriptional repressor BSR/RACK7/PRKCBP1, transcript variant 7 (ZMYND8), mRNA	0.0425698	2.7
BOVINE0001S00012950	NM_001037463.1	WWP1	Bos taurus WW domain containing E3 ubiquitin protein ligase 1 (WWP1), mRNA	0.00584503	2.7
BOVINE0001S00015125	XM_611206.4	ADD1	PREDICTED: Bos taurus similar to adducin 1 (alpha) (ADD1), mRNA	0.0346381	2.7
BOVINE0001S00007732	NM_001101925.1	TMCC1	Bos taurus transmembrane and coiled-coil domain family 1 (TMCC1), mRNA	0.0407544	2.7
BOVINE0001S00033093	NM_001083468.1	PPP2R5E	Bos taurus protein phosphatase 2, regulatory subunit B', epsilon isoform (PPP2R5E), mRNA	0.000872419	2.7
BOVINE0001S00030548	NM_001098122.1	SS18	Bos taurus synovial sarcoma translocation, chromosome 18 (SS18), mRNA	0.0241533	2.7
BOVINE0001S00004906	NM_001099209.1	MGC152484	Bos taurus hypothetical protein LOC788754 (MGC152484), mRNA	0.0304336	2.7
BOVINE0001S00010063	XM_863836.2	MAP1B	PREDICTED: Bos taurus microtubule-associated protein 1B, transcript variant 2 (MAP1B), mRNA	0.0338448	2.63
BOVINE0001S00005753	XR_042701.1	LOC786759	PREDICTED: Bos taurus misc_RNA (LOC786759), miscRNA	0.0158645	2.63
BOVINE0001S00037305	NM_001143867.1	DDX6	Bos taurus DEAD (Asp-Glu-Ala-Asp) box polypeptide 6 (DDX6), mRNA	0.0412572	2.63
BOVINE0001S00030377	XM_600663.4	NES	PREDICTED: Bos taurus nestin (NES), mRNA	0.00302644	2.63
BOVINE0001S00029583	NM_001034629.1	EPHX1	Bos taurus epoxide hydrolase 1, microsomal (xenobiotic) (EPHX1), mRNA	0.00934658	2.63
BOVINE0001S00037599	XM_584315.4	LOC507661	PREDICTED: Bos taurus similar to chromosome 14 open reading frame 106 (LOC507661), mRNA	0.0222961	2.63
BOVINE0001S00032514	XM_585218.4	BAZ1B	PREDICTED: Bos taurus similar to bromodomain adjacent to zinc finger domain, 1B (BAZ1B), mRNA	0.0486332	2.63
BOVINE0001S00031091	XM_604909.4	CRNKL1	PREDICTED: Bos taurus similar to crooked neck-like 1 protein (CRNKL1), partial mRNA	0.0189382	2.63
BOVINE0001S00045288	NM_001035362.1	TSPAN13	Bos taurus tetraspanin 13 (TSPAN13), mRNA	0.00243872	2.63
BOVINE0001S00008137	XM_584555.4	TPR	PREDICTED: Bos taurus similar to nuclear pore complex-associated protein TPR, transcript variant 1 (TPR), mRNA	0.00607508	2.63
BOVINE0001S00019431	NM_001101898.1	ITIH3	Bos taurus inter-alpha (globulin) inhibitor H3 (ITIH3), mRNA	0.038443	2.63
BOVINE0001S00020028	NM_194465.2	MRVI1	Bos taurus murine retrovirus integration site 1 homolog (MRVI1), transcript variant 2, mRNA	0.0352555	2.63
BOVINE0001S00035755	NM_001102502.1	CDC42BPG	Bos taurus CDC42 binding protein kinase gamma (CDC42BPG), mRNA	0.00869251	2.63
BOVINE0001S00034761	XM_592333.4	ATRX	PREDICTED: Bos taurus similar to transcriptional regulator ATRX (ATRX), mRNA	0.0411222	2.63
BOVINE0001S00007117	NM_001076846.1	FUBP1	Bos taurus far upstream element (FUSE) binding protein 1 (FUBP1), mRNA	0.0222254	2.63
BOVINE0001S00041673	NM_174028.1	CSF3	Bos taurus colony stimulating factor 3 (granulocyte) (CSF3), mRNA	0.0480718	2.56
BOVINE0001S00019399	XM_864645.3	AGPS	PREDICTED: Bos taurus similar to alkylglycerone phosphate synthase, transcript variant 2 (AGPS), mRNA	0.00918619	2.56
BOVINE0001S00006440	NM_001100313.1	DHRS12	Bos taurus dehydrogenase/reductase (SDR family) member 12 (DHRS12), mRNA	0.023336	2.56
BOVINE0001S00009919	XR_028142.1	LOC535967	PREDICTED: Bos taurus misc_RNA (LOC535967), miscRNA	0.0411357	2.56
BOVINE0001S00013439	NM_001011681.3	GRB14	Bos taurus growth factor receptor-bound protein 14 (GRB14), mRNA	0.0287746	2.56
BOVINE0001S00014389	NM_001014883.1	NR1H2	Bos taurus nuclear receptor subfamily 1, group H, member 2 (NR1H2), mRNA	0.0354085	2.56
BOVINE0001S00045304	NM_001034515.1	GPRC5A	Bos taurus G protein-coupled receptor, family C, group 5, member A (GPRC5A), mRNA	0.0389364	2.56
BOVINE0001S00018439	XM_001256832.2	LOC790322	PREDICTED: Bos taurus similar to Pre-mRNA-splicing factor SYF2 (CCNDBP1-interactor) (p29) (LOC790322), partial mRNA	0.00113427	2.56
BOVINE0001S00036532	NM_001075641.1	MTMR7	Bos taurus myotubularin related protein 7 (MTMR7), mRNA	0.0187616	2.56
BOVINE0001S00011871	NM_001102325.1	ATF7IP	Bos taurus activating transcription factor 7 interacting protein (ATF7IP), mRNA	0.00788608	2.56
BOVINE0001S00032128	NM_001075366.2	BAT3	Bos taurus HLA-B associated transcript 3 (BAT3), mRNA	0.0358744	2.56
BOVINE0001S00032450	NM_001076334.1	SNRPC	Bos taurus small nuclear ribonucleoprotein polypeptide C (SNRPC), mRNA	0.012426	2.56
BOVINE0001S00006452	NM_001078001.1	MGC152232	Bos taurus hypothetical LOC534560 (MGC152232), mRNA	0.0450311	2.5
BOVINE0001S00021540	XM_864293.3	VGLL1	PREDICTED: Bos taurus similar to Transcription cofactor vestigial-like protein 1 (Vgl-1) (Protein TONDU), transcript variant 4 (VGLL1), mRNA	0.0360161	2.5
BOVINE0001S00037355	NM_001077980.1	PCGF5	Bos taurus polycomb group ring finger 5 (PCGF5), mRNA	0.0316978	2.5
BOVINE0001S00039135	XM_865593.3	MDN1	PREDICTED: Bos taurus similar to Midasin (MIDAS-containing protein), transcript variant 2 (MDN1), mRNA	0.0317241	2.44
BOVINE0001S00012921	NM_001101096.1	NUDT9	Bos taurus nudix (nucleoside diphosphate linked moiety X)-type motif 9 (NUDT9), mRNA	0.0400237	2.44
BOVINE0001S00005725	NM_001046314.1	UFM1	Bos taurus ubiquitin-fold modifier 1 (UFM1), mRNA	0.0439835	2.44
BOVINE0001S00005224	XM_871152.2	LOC618831	PREDICTED: Bos taurus similar to TRD@ protein (LOC618831), mRNA	0.0493555	2.44
BOVINE0001S00028944	NM_001034524.1	HSPA9	Bos taurus heat shock 70kDa protein 9 (mortalin) (HSPA9), nuclear gene encoding mitochondrial protein, mRNA	0.0405909	2.44
BOVINE0001S00004321	XM_594786.4	LOC516629	PREDICTED: Bos taurus similar to RIKEN cDNA 1110067D22 (LOC516629), mRNA	0.031329	2.44
BOVINE0001S00019513	XM_001251030.1	CUTC	PREDICTED: Bos taurus cutC copper transporter homolog (E. coli), transcript variant 1 (CUTC), partial mRNA	0.0328615	2.44
BOVINE0001S00019409	NM_001037629.1	TIMM8B	Bos taurus translocase of inner mitochondrial membrane 8 homolog B (yeast) (TIMM8B), nuclear gene encoding mitochondrial protein, mRNA	0.00489329	2.44
BOVINE0001S00032651	XM_001787477.1	LOC539421	PREDICTED: Bos taurus similar to dedicator of cytokinesis 10 (LOC539421), mRNA	0.0212591	2.38
BOVINE0001S00045534	NM_001103096.1	NUP43	Bos taurus nucleoporin 43kDa (NUP43), mRNA	0.021008	2.38
BOVINE0001S00008443	NM_001075285.1	NUP54	Bos taurus nucleoporin 54kDa (NUP54), mRNA	0.0131016	2.38
BOVINE0001S00035859	NM_001101170.2	SOBP	Bos taurus sine oculis binding protein homolog (Drosophila) (SOBP), mRNA	0.00167207	2.38
BOVINE0001S00010616	XM_868213.3	TCN1	PREDICTED: Bos taurus similar to Transcobalamin-1 precursor (Transcobalamin I) (TCI) (TC I) (TCN1), mRNA	0.049051	2.38
BOVINE0001S00021734	NM_174712.2	LOC282685	Bos taurus rhesus-like protein (LOC282685), mRNA	0.0495472	2.38
BOVINE0001S00023784	NM_001100293.1	CCR4	Bos taurus chemokine (C-C motif) receptor 4 (CCR4), mRNA	0.0376832	2.38
BOVINE0001S00004359	NM_001102082.1	ZC3H18	Bos taurus zinc finger CCCH-type containing 18 (ZC3H18), mRNA	0.0165302	2.38
BOVINE0001S00028534	NM_001034714.1	C11H2orf42	Bos taurus chromosome 2 open reading frame 42 ortholog (C11H2orf42), mRNA	0.0179167	2.38
BOVINE0001S00020682	NM_177945.3	PPARGC1A	Bos taurus peroxisome proliferator-activated receptor gamma, coactivator 1 alpha (PPARGC1A), mRNA	0.033756	2.38
BOVINE0001S00025182	XM_614758.4	LOC534844	PREDICTED: Bos taurus similar to Thrombospondin type-1 domain-containing protein 4 (LOC534844), mRNA	0.0341684	2.32
BOVINE0001S00006506	NM_174587.1	PRKCB	Bos taurus protein kinase C, beta (PRKCB), mRNA	0.0167815	2.32
BOVINE0001S00004296	XM_001256289.2	LOC789571	PREDICTED: Bos taurus similar to mucin 2 (LOC789571), partial mRNA	0.00945024	2.32
BOVINE0001S00005845	XM_591968.4	LOC514162	PREDICTED: Bos taurus similar to aurora borealis, transcript variant 1 (LOC514162), mRNA	0.0399063	2.32
BOVINE0001S00035792	XM_582828.3	EXO1	PREDICTED: Bos taurus similar to exonuclease 1 (EXO1), mRNA	0.0159089	2.32
BOVINE0001S00036364	NM_174715.1	Rpl3	Bos taurus ribosomal protein L3 (Rpl3), mRNA	0.046903	2.32
BOVINE0001S00038836	NM_001105258.1	KIF20B	Bos taurus kinesin family member 20B (KIF20B), mRNA	0.017607	2.32
BOVINE0001S00030329	NM_001075823.1	SULT1B1	Bos taurus sulfotransferase family, cytosolic, 1B, member 1 (SULT1B1), mRNA	0.0126726	2.32
BOVINE0001S00033987	XM_867682.3	LOC615784	PREDICTED: Bos taurus hypothetical LOC615784 (LOC615784), mRNA	0.0348805	2.32
BOVINE0001S00012095	XM_592611.4	FGF10	PREDICTED: Bos taurus fibroblast growth factor 10, transcript variant 2 (FGF10), mRNA	0.0446817	2.32
BOVINE0001S00005202	NM_001038543.1	SPAG7	Bos taurus sperm associated antigen 7 (SPAG7), mRNA	0.0301846	2.27
BOVINE0001S00003164	XM_591440.3	IPO7	PREDICTED: Bos taurus similar to Importin-7 (Imp7) (Ran-binding protein 7) (RanBP7) (IPO7), mRNA	0.041024	2.27
BOVINE0001S00006911	NM_001078013.1	RAB7B	Bos taurus RAB7B, member RAS oncogene family (RAB7B), mRNA	0.0204936	2.27
BOVINE0001S00009027	XM_865774.3	HSPA4L	PREDICTED: Bos taurus similar to Heat shock 70 kDa protein 4L (Osmotic stress protein 94) (Heat shock 70-related protein APG-1), transcript variant 3 (HSPA4L), mRNA	0.0334677	2.27
BOVINE0001S00032586	NM_001098885.1	GOSR2	Bos taurus golgi SNAP receptor complex member 2 (GOSR2), mRNA	0.0365491	2.27
BOVINE0001S00008881	XM_617171.4	LOC537017	PREDICTED: Bos taurus similar to cytidine monophosphate-N-acetylneuraminic acid hydroxylase, transcript variant 1 (LOC537017), mRNA	0.0124945	2.27
BOVINE0001S00006179	XM_001252878.1	MTERF	PREDICTED: Bos taurus similar to LOC522191 protein (MTERF), mRNA	0.0295082	2.27
BOVINE0001S00044455	XR_043028.1	LOC100138100	PREDICTED: Bos taurus misc_RNA (LOC100138100), miscRNA	0.00517266	2.27
BOVINE0001S00010576	XM_001790491.1	IQCA	PREDICTED: Bos taurus IQ motif containing with AAA domain (IQCA), mRNA	0.0312734	2.27
BOVINE0001S00023994	NM_001045999.1	MGC127461	Bos taurus hypothetical LOC508280 (MGC127461), mRNA	0.011015	2.22
BOVINE0001S00024270	XM_001790095.1	CCDC76	PREDICTED: Bos taurus coiled-coil domain containing 76 (CCDC76), mRNA	0.0027182	2.22
BOVINE0001S00019250	XM_001256605.1	LOC790008	PREDICTED: Bos taurus similar to pregnancy-associated glycoprotein 8 (LOC790008), partial mRNA	0.0114475	2.22
BOVINE0001S00013048	XM_582594.4	LOC506181	PREDICTED: Bos taurus similar to zinc finger protein 77 (pT1) (LOC506181), partial mRNA	0.0395308	2.22
BOVINE0001S00020851	NM_001080357.1	ANAPC10	Bos taurus anaphase promoting complex subunit 10 (ANAPC10), mRNA	0.0129675	2.22
BOVINE0001S00020774	XR_042974.1	METTL10	PREDICTED: Bos taurus misc_RNA (METTL10), miscRNA	0.0273158	2.22
BOVINE0001S00034932	XM_001253151.2	VWCE	PREDICTED: Bos taurus similar to von Willebrand factor C and EGF domains (VWCE), mRNA	0.0288446	2.22
BOVINE0001S00040056	XM_581757.3	LOC505468	PREDICTED: Bos taurus similar to cytochrome P450 2C92 (LOC505468), mRNA	0.0105434	2.22
BOVINE0001S00037789	NM_174056.3	FGF2	Bos taurus fibroblast growth factor 2 (basic) (FGF2), mRNA	0.0403339	2.22
BOVINE0001S00040185	NM_001077928.1	PLXDC2	Bos taurus plexin domain containing 2 (PLXDC2), mRNA	0.0250276	2.22
BOVINE0001S00006367	NM_001015642.2	CPXM1	Bos taurus carboxypeptidase X (M14 family), member 1 (CPXM1), mRNA	0.0435917	2.17
BOVINE0001S00021871	NM_001083500.1	MGC143035	Bos taurus hypothetical LOC541171 (MGC143035), mRNA	0.0336522	2.17
BOVINE0001S00001273	NM_001103224.1	ANXA6	Bos taurus annexin A6 (ANXA6), mRNA	0.0413683	2.17
BOVINE0001S00021735	XM_610845.4	SDPR	PREDICTED: Bos taurus serum deprivation response (phosphatidylserine binding protein) (SDPR), partial mRNA	0.0234477	2.17
BOVINE0001S00013257	XM_870123.2	SCNN1G	PREDICTED: Bos taurus similar to Amiloride-sensitive sodium channel subunit gamma (Epithelial Na(+) channel subunit gamma) (Gamma-ENaC) (Nonvoltage-gated sodium channel 1 subunit gamma) (SCNEG) (Gamma-NaCH) (SCNN1G), mRNA	0.00309542	2.17
BOVINE0001S00007143	XM_882441.2	LOC617028	PREDICTED: Bos taurus hypothetical LOC617028 (LOC617028), mRNA	0.0492463	2.17
BOVINE0001S00030872	NM_001083503.1	UBE2M	Bos taurus ubiquitin-conjugating enzyme E2M (UBC12 homolog, yeast) (UBE2M), mRNA	0.0242976	2.17
BOVINE0001S00006681	XM_587287.4	PROCA1	PREDICTED: Bos taurus proline-rich cyclin A1-interacting protein (PROCA1), mRNA	0.0311041	2.17
BOVINE0001S00023872	XM_615597.4	NR5A2	PREDICTED: Bos taurus similar to nuclear receptor subfamily 5, group A, member 2, transcript variant 1 (NR5A2), mRNA	0.0496784	2.17
BOVINE0001S00034407	XM_616144.4	DSC3	PREDICTED: Bos taurus desmocollin 3 (DSC3), mRNA	0.0470797	2.17
BOVINE0001S00040304	XM_592197.3	DSP	PREDICTED: Bos taurus similar to Desmoplakin (DP) (250/210 kDa paraneoplastic pemphigus antigen), transcript variant 1 (DSP), mRNA	0.0108587	2.17
BOVINE0001S00013143	XR_042741.1	LOC785805	PREDICTED: Bos taurus misc_RNA (LOC785805), miscRNA	0.0405799	2.12
BOVINE0001S00007544	XM_001788305.1	LOC534256	PREDICTED: Bos taurus similar to calcium activated chloride channel 2 (LOC534256), mRNA	0.0104426	2.12
BOVINE0001S00032300	NM_001076427.1	CYP2C87	Bos taurus cytochrome P450, family 2, subfamily C, polypeptide 87 (CYP2C87), mRNA	0.0233868	2.12
BOVINE0001S00001541	NM_001034447.1	FBP1	Bos taurus fructose-1,6-bisphosphatase 1 (FBP1), mRNA	0.0455484	2.12
BOVINE0001S00031925	XM_592304.4	FLII	PREDICTED: Bos taurus similar to Protein flightless-1 homolog, transcript variant 1 (FLII), mRNA	0.00333818	2.12
BOVINE0001S00019271	NM_001101213.1	ISOC1	Bos taurus isochorismatase domain containing 1 (ISOC1), mRNA	0.0421738	2.12
BOVINE0001S00001450	NM_001046332.1	CDC42	Bos taurus cell division cycle 42 (GTP binding protein, 25kDa) (CDC42), mRNA	0.0418651	2.12
BOVINE0001S00037145	XM_588697.4	TNFAIP1	PREDICTED: Bos taurus similar to tumor necrosis factor, alpha-induced protein 1, transcript variant 1 (TNFAIP1), mRNA	0.019222	2.12
BOVINE0001S00035099	XR_027344.2	LOC781850	PREDICTED: Bos taurus misc_RNA (LOC781850), miscRNA	0.0391163	2.12
BOVINE0001S00006470	NM_001076136.1	GINS3	Bos taurus GINS complex subunit 3 (Psf3 homolog) (GINS3), mRNA	0.00375406	2.12
BOVINE0001S00035456	NM_001102004.1	URB2	Bos taurus URB2 ribosome biogenesis 2 homolog (S. cerevisiae) (URB2), mRNA	0.0276181	2.12
BOVINE0001S00023620	XM_865933.2	LOC614438	PREDICTED: Bos taurus similar to KIAA1946 (LOC614438), mRNA	0.046007	2.12
BOVINE0001S00019936	XM_001253129.2	PDCD7	PREDICTED: Bos taurus similar to programmed cell death protein 7 (PDCD7), mRNA	0.00648033	2.08
BOVINE0001S00031635	XM_582278.4	H9C6ORF115	PREDICTED: Bos taurus chromosome 6 open reading frame 115 ortholog (H9C6ORF115), mRNA	0.0336752	2.08
BOVINE0001S00033590	XM_001788143.1	LOC100139803	PREDICTED: Bos taurus similar to transmembrane protein with EGF-like and two follistatin-like domains 1 (LOC100139803), mRNA	0.0303852	2.08
BOVINE0001S00007280	XM_001787893.1	LOC537305	PREDICTED: Bos taurus similar to echinoderm microtubule associated protein like 5 (LOC537305), partial mRNA	0.0293083	2.08
BOVINE0001S00031123	NM_174386.2	MFAP5	Bos taurus microfibrillar associated protein 5 (MFAP5), mRNA	0.017894	2.08
BOVINE0001S00009080	XM_614691.3	TOP1	PREDICTED: Bos taurus topoisomerase (DNA) I (TOP1), mRNA	0.0233803	2.08
BOVINE0001S00000219	XM_001250628.2	LOC782270	PREDICTED: Bos taurus similar to ATP synthase subunit epsilon, mitochondrial (LOC782270), mRNA	0.0476188	2.08
BOVINE0001S00032099	NM_173942.2	CPSF4	Bos taurus cleavage and polyadenylation specific factor 4, 30kDa (CPSF4), mRNA	0.0111803	2.08
BOVINE0001S00013408	XM_583652.3	PLEKHA8	PREDICTED: Bos taurus similar to pleckstrin homology domain containing, family A (phosphoinositide binding specific) member 8 (PLEKHA8), mRNA	0.0443368	2.04
BOVINE0001S00007545	XM_580330.4	ARHGAP17	PREDICTED: Bos taurus similar to nadrin (ARHGAP17), mRNA	0.0118516	2.04
BOVINE0001S00006241	NM_174399.1	NCAM1	Bos taurus neural cell adhesion molecule 1 (NCAM1), mRNA	0.039148	2.04
BOVINE0001S00030567	XM_597858.4	MYO18A	PREDICTED: Bos taurus similar to myosin 18A, transcript variant 2 (MYO18A), mRNA	0.0165439	2.04
BOVINE0001S00032351	XM_614586.4	LOC541108	PREDICTED: Bos taurus similar to histone cluster 2, H2aa4 (LOC541108), mRNA	0.0244198	2.04
BOVINE0001S00018674	NM_001035074.1	ANP32B	Bos taurus acidic (leucine-rich) nuclear phosphoprotein 32 family, member B (ANP32B), mRNA	0.0105458	2.04
BOVINE0001S00016978	NM_001034469.1	MESDC2	Bos taurus mesoderm development candidate 2 (MESDC2), mRNA	0.0120607	2.04
BOVINE0001S00033734	NM_001077839.1	CCR1	Bos taurus chemokine (C-C motif) receptor 1 (CCR1), mRNA	0.0400233	2.04
BOVINE0001S00026387	XM_001249810.2	LONRF3	PREDICTED: Bos taurus similar to LON peptidase N-terminal domain and RING finger protein 3, transcript variant 1 (LONRF3), mRNA	0.013966	2.04
BOVINE0001S00023005	NM_001076926.1	NGEF	Bos taurus neuronal guanine nucleotide exchange factor (NGEF), mRNA	0.0414741	2
BOVINE0001S00027623	XR_042959.1	TAF5	PREDICTED: Bos taurus misc_RNA (TAF5), miscRNA	0.0102613	2
BOVINE0001S00031605	XM_592026.4	CASP1	PREDICTED: Bos taurus caspase 1, apoptosis-related cysteine peptidase (interleukin 1, beta, convertase), transcript variant 1 (CASP1), mRNA	0.0465129	2
BOVINE0001S00008488	NM_001081526.1	PCMTD1	Bos taurus protein-L-isoaspartate (D-aspartate) O-methyltransferase domain containing 1 (PCMTD1), mRNA	0.0264802	2
BOVINE0001S00003334	NM_001035490.1	C27H8orf4	Bos taurus chromosome 8 open reading frame 4 ortholog (C27H8orf4), mRNA	0.019502	2
BOVINE0001S00006209	NM_001038117.1	CCDC52	Bos taurus coiled-coil domain containing 52 (CCDC52), mRNA	0.00120872	2
BOVINE0001S00028104	NM_001098929.1	SFRS5	Bos taurus splicing factor, arginine/serine-rich 5 (SFRS5), mRNA	0.0395466	-3.68347
BOVINE0001S00012591	NR_001464.2	XIST	Bos taurus X (inactive)-specific transcript (XIST), non-coding RNA	0.0117474	-5.58571
BOVINE0001S00017746	NM_001078161.2	ATXN7L3B	Bos taurus ataxin 7-like 3B (ATXN7L3B), mRNA	0.00770399	-2.97854
BOVINE0001S00014456	NM_001038092.1	C19H17orf49	Bos taurus chromosome 17 open reading frame 49 ortholog (C19H17orf49), mRNA	0.0153552	-3.92803
BOVINE0001S00032710	XM_587229.4	PLK2	PREDICTED: Bos taurus similar to serum-inducible kinase, transcript variant 1 (PLK2), mRNA	0.0274315	-2.51926
BOVINE0001S00030148	NM_001075347.1	THAP3	Bos taurus THAP domain containing, apoptosis associated protein 3 (THAP3), mRNA	0.0173147	-3.66129
BOVINE0001S00035641	NM_174212.2	UGP2	Bos taurus UDP-glucose pyrophosphorylase 2 (UGP2), mRNA	0.0121164	-3.35466
BOVINE0001S00033031	XM_865719.3	HXCXORF15	PREDICTED: Bos taurus chromosome X open reading frame 15 ortholog, transcript variant 3 (HXCXORF15), mRNA	0.0205986	-2.58323
BOVINE0001S00000101	NM_001040471.1	GPI	Bos taurus glucose phosphate isomerase (GPI), mRNA	0.0065844	-2.51456
BOVINE0001S00024076	XM_864691.3	CPEB1	PREDICTED: Bos taurus similar to cytoplasmic polyadenylation element binding protein 1, transcript variant 2 (CPEB1), mRNA	0.0167925	-2.96512
BOVINE0001S00000699	NM_001024488.2	SLC3A2	Bos taurus solute carrier family 3 (activators of dibasic and neutral amino acid transport), member 2 (SLC3A2), mRNA	0.0463964	-3.27422
BOVINE0001S00036333	NM_001075681.1	CCDC107	Bos taurus coiled-coil domain containing 107 (CCDC107), mRNA	0.0406518	-2.67636
BOVINE0001S00007747	NM_001102306.1	EIF4E3	Bos taurus eukaryotic translation initiation factor 4E family member 3 (EIF4E3), mRNA	0.0119633	-3.26762
BOVINE0001S00030900	NM_001046333.1	CAMK2D	Bos taurus calcium/calmodulin-dependent protein kinase II delta (CAMK2D), mRNA	0.0179297	-3.2696
BOVINE0001S00006107	NM_001035302.1	ARV1	Bos taurus ARV1 homolog (S. cerevisiae) (ARV1), mRNA	0.0477681	-2.54843
BOVINE0001S00036860	XM_867976.2	ANKS3	PREDICTED: Bos taurus similar to ankyrin repeat and sterile alpha motif domain containing 3, transcript variant 2 (ANKS3), mRNA	0.0383065	-2.54787
BOVINE0001S00022840	XM_864973.3	SLAMF9	PREDICTED: Bos taurus SLAM family member 9 (SLAMF9), mRNA	0.00261081	-2.03974
BOVINE0001S00028418	NM_001034606.1	STX17	Bos taurus syntaxin 17 (STX17), mRNA	0.0434853	-2.39855
BOVINE0001S00018881	XM_593410	STK11IP	PREDICTED: Bos taurus similar to LKB1 interacting protein (STK11IP), mRNA	0.0143707	-3.65723
BOVINE0001S00044091	NM_001034784.1	FIS1	Bos taurus fission 1 (mitochondrial outer membrane) homolog (S. cerevisiae) (FIS1), nuclear gene encoding mitochondrial protein, mRNA	0.0379264	-2.09252
BOVINE0001S00020136	XM_001790641.1	DVL2	PREDICTED: Bos taurus dishevelled, dsh homolog 2 (Drosophila) (DVL2), mRNA	0.034822	-2.85705
BOVINE0001S00000430	XM_586727.4	ZNF74	PREDICTED: Bos taurus similar to zinc finger protein 74 (ZNF74), mRNA	0.0202078	-2.24532
BOVINE0001S00028616	NM_001045945.1	RCAN3	Bos taurus RCAN family member 3 (RCAN3), mRNA	0.0141326	-2.5712
BOVINE0001S00034723	NM_001102266.1	AKAP7	Bos taurus A kinase (PRKA) anchor protein 7 (AKAP7), mRNA	0.0370341	-2.35512
BOVINE0001S00003464	NM_001034670.1	APH1A	Bos taurus anterior pharynx defective 1 homolog A (C. elegans) (APH1A), mRNA	0.0360494	-2.22001
BOVINE0001S00006043	XM_001251118.1	DNMBP	PREDICTED: Bos taurus similar to dynamin binding protein (DNMBP), mRNA	0.0404681	-2.12615
BOVINE0001S00035029	NM_001046376.1	USP21	Bos taurus ubiquitin specific peptidase 21 (USP21), mRNA	0.0298754	-2.14597
BOVINE0001S00019580	XM_614921.4	RPL26L1	PREDICTED: Bos taurus similar to 60S ribosomal protein L26-like 1, transcript variant 1 (RPL26L1), mRNA	0.0199319	-2.04945
BOVINE0001S00005621	XM_600364.4	ASXL1	PREDICTED: Bos taurus similar to additional sex combs like 1 (ASXL1), mRNA	0.0326919	-2.19061
BOVINE0001S00014921	NM_001083407.1	SPATA20	Bos taurus spermatogenesis associated 20 (SPATA20), mRNA	0.0316473	-2.27621

## Sheet: ECb vs ECe
Transcripts that are differentially expressed in ECb vs. ECe
Seq_ID	Bovine RefSeq_ID	Gene symbol	Bovine RefSeq_Description	P value	Fold change*
BOVINE0001S00010636	XM_612798.4	PIAS2	PREDICTED: Bos taurus similar to protein inhibitor of activated STAT X, transcript variant 1 (PIAS2), mRNA	0.00246639	25
BOVINE0001S00045403	XM_588088.4	NIPBL	PREDICTED: Bos taurus similar to delangin (NIPBL), mRNA	0.0325342	20	*positive values higher in ECb
BOVINE0001S00042887	XM_001250465.1	LOC784739	PREDICTED: Bos taurus similar to ubiquitin specific peptidase 54 (LOC784739), mRNA	0.0171537	16.67
BOVINE0001S00002411	NM_174345.3	HSPA8	Bos taurus heat shock 70kDa protein 8 (HSPA8), mRNA	0.000689744	16.67
BOVINE0001S00002288	NM_001034039.1	COL1A1	Bos taurus collagen, type I, alpha 1 (COL1A1), mRNA	0.00135218	16.67
BOVINE0001S00033234	XM_001788124.1	LOC613678	PREDICTED: Bos taurus similar to cleavage stimulation factor subunit 3 (LOC613678), mRNA	0.00230258	16.67
BOVINE0001S00042451	XR_028410.2	LOC614926	PREDICTED: Bos taurus misc_RNA (LOC614926), miscRNA	0.00290858	16.67
BOVINE0001S00014508	XM_582135.4	NEF3	PREDICTED: Bos taurus neurofilament, medium polypeptide (NEF3), mRNA	0.0172396	14.28
BOVINE0001S00044895	NM_174715.1	Rpl3	Bos taurus ribosomal protein L3 (Rpl3), mRNA	2.44958e-05	14.28
BOVINE0001S00013195	XR_028569.2	LOC535649	PREDICTED: Bos taurus misc_RNA (LOC535649), miscRNA	0.00317715	14.28
BOVINE0001S00001216	NM_001035014.1	RPL23	Bos taurus ribosomal protein L23 (RPL23), mRNA	0.0209524	12.5
BOVINE0001S00033914	NM_176645.3	RHOA	Bos taurus ras homolog gene family, member A (RHOA), mRNA	1.60555e-05	12.5
BOVINE0001S00031535	NR_001464.2	XIST	Bos taurus X (inactive)-specific transcript (XIST), non-coding RNA	0.023897	12.5
BOVINE0001S00041241	NM_174464.2	SPARC	Bos taurus secreted protein, acidic, cysteine-rich (osteonectin) (SPARC), mRNA	0.0241185	12.5
BOVINE0001S00003197	NM_001105045.1	LOC100125763	Bos taurus neuronal protein 3.1 (LOC100125763), mRNA	0.010611	12.5
BOVINE0001S00000411	XM_001255132.1	LOC787914	PREDICTED: Bos taurus similar to ribosomal protein S6-like (LOC787914), mRNA	0.00372916	11.11
BOVINE0001S00019386	NM_174568.2	PABPC1	Bos taurus poly(A) binding protein, cytoplasmic 1 (PABPC1), mRNA	0.0225158	11.11
BOVINE0001S00002273	NM_001034039.1	COL1A1	Bos taurus collagen, type I, alpha 1 (COL1A1), mRNA	0.00790312	11.11
BOVINE0001S00030528	NM_174780.3	BASP1	Bos taurus brain abundant, membrane attached signal protein 1 (BASP1), mRNA	0.0322705	11.11
BOVINE0001S00021064	XM_589161.4	SYNCRIP	PREDICTED: Bos taurus synaptotagmin binding, cytoplasmic RNA interacting protein (SYNCRIP), mRNA	0.0153837	11.11
BOVINE0001S00022401	XM_001250700.1	IMYPNO1	PREDICTED: Bos taurus similar to Serine/threonine-protein phosphatase 2A 55 kDa regulatory subunit B gamma isoform (PP2A, subunit B, B-gamma isoform) (PP2A, subunit B, B55-gamma isoform) (PP2A, subunit B, PR55-gamma isoform) (PP2A, subunit B, R2-gamma isoform) (IMYPNO1) (PPP2R2C), mRNA	0.0204081	10
BOVINE0001S00032213	XM_001255541.2	LOC788499	PREDICTED: Bos taurus similar to metastasis suppressor 1 (LOC788499), mRNA	0.0435059	10
BOVINE0001S00021305	XR_028031.2	LOC536267	PREDICTED: Bos taurus misc_RNA (LOC536267), miscRNA	0.0113839	10
BOVINE0001S00002274	NM_001012670.1	HSPCA	Bos taurus heat shock 90kD protein 1, alpha (HSPCA), mRNA	0.00860996	9
BOVINE0001S00031792	NM_001046347.1	RAB3IP	Bos taurus RAB3A interacting protein (rabin3) (RAB3IP), mRNA	0.0427893	9
BOVINE0001S00002337	NM_174464.2	SPARC	Bos taurus secreted protein, acidic, cysteine-rich (osteonectin) (SPARC), mRNA	0.0397308	9
BOVINE0001S00002345	NM_174062.3	FTH1	Bos taurus ferritin, heavy polypeptide 1 (FTH1), mRNA	0.0473564	9
BOVINE0001S00042531	NM_001101886.1	DDX31	Bos taurus DEAD (Asp-Glu-Ala-Asp) box polypeptide 31 (DDX31), mRNA	0.00164777	8.33
BOVINE0001S00014877	XM_582135.4	NEF3	PREDICTED: Bos taurus neurofilament, medium polypeptide (NEF3), mRNA	0.0429305	8.33
BOVINE0001S00002618	NM_001111103.1	PTRF	Bos taurus polymerase I and transcript release factor (PTRF), transcript variant 2, mRNA	0.0288804	8.33
BOVINE0001S00004022	NM_001034500.1	EBP	Bos taurus emopamil binding protein (sterol isomerase) (EBP), mRNA	0.00682354	8.33
BOVINE0001S00031122	NM_174386.2	MFAP5	Bos taurus microfibrillar associated protein 5 (MFAP5), mRNA	0.00175699	8.33
BOVINE0001S00031095	NM_174053.1	FBN1	Bos taurus fibrillin 1 (FBN1), mRNA	0.00607467	7.69
BOVINE0001S00021182	NM_001080347.1	MGC151567	Bos taurus hypothetical protein LOC783068 (MGC151567), mRNA	0.0123117	7.69
BOVINE0001S00029343	NM_174815.2	YBX1	Bos taurus Y box binding protein 1 (YBX1), mRNA	0.0222107	7.69
BOVINE0001S00017365	NM_174333.3	PDIA3	Bos taurus protein disulfide isomerase family A, member 3 (PDIA3), mRNA	0.0119444	7.69
BOVINE0001S00030570	XM_598984.4	MED1	PREDICTED: Bos taurus similar to Mediator of RNA polymerase II transcription subunit 1 (Mediator complex subunit 1) (Peroxisome proliferator-activated receptor-binding protein) (PBP) (PPAR-binding protein) (Thyroid hormone receptor-associated protein complex 220 kDa com, transcript variant 1 (MED1), mRNA	0.000749685	7.14
BOVINE0001S00002409	NM_001034039.1	COL1A1	Bos taurus collagen, type I, alpha 1 (COL1A1), mRNA	0.0189418	7.14
BOVINE0001S00030267	NM_001035497.1	UBE2V1	Bos taurus ubiquitin-conjugating enzyme E2 variant 1 (UBE2V1), mRNA	0.00757964	7.14
BOVINE0001S00001318	NM_001035306.1	RPL5	Bos taurus ribosomal protein L5 (RPL5), mRNA	0.0045759	7.14
BOVINE0001S00000035	NM_001025339.1	RPS24	Bos taurus ribosomal protein S24 (RPS24), mRNA	0.0148702	7.14
BOVINE0001S00018914	XM_001252331.1	SRRM1	PREDICTED: Bos taurus similar to serine/arginine repetitive matrix 1, transcript variant 1 (SRRM1), mRNA	0.0254857	7.14
BOVINE0001S00006238	NM_001076067.1	PSMD14	Bos taurus proteasome (prosome, macropain) 26S subunit, non-ATPase, 14 (PSMD14), mRNA	0.0476031	6.66
BOVINE0001S00030453	NM_001101162.1	LOC535277	Bos taurus hypothetical LOC535277 (LOC535277), mRNA	0.00886952	6.66
BOVINE0001S00009086	NM_001098006.1	BUD13	Bos taurus BUD13 homolog (S. cerevisiae) (BUD13), mRNA	0.00652928	6.66
BOVINE0001S00001171	NM_001083466.1	HNRNPUL1	Bos taurus heterogeneous nuclear ribonucleoprotein U-like 1 (HNRNPUL1), mRNA	0.00491921	6.66
BOVINE0001S00029318	XR_027885.2	LOC613460	PREDICTED: Bos taurus misc_RNA (LOC613460), miscRNA	0.0175993	6.66
BOVINE0001S00029315	NM_001079637.1	HSP90AB1	Bos taurus heat shock 90kDa protein 1, beta (HSP90AB1), mRNA	0.00413427	6.25
BOVINE0001S00002762	NM_001075515.1	NT5C3L	Bos taurus 5'-nucleotidase, cytosolic III-like (NT5C3L), mRNA	0.00166372	6.25
BOVINE0001S00015217	NM_174464.2	SPARC	Bos taurus secreted protein, acidic, cysteine-rich (osteonectin) (SPARC), mRNA	0.0107435	6.25
BOVINE0001S00032335	NM_001114192.1	HSPA4	Bos taurus heat shock 70kDa protein 4 (HSPA4), mRNA	0.00451359	5.88
BOVINE0001S00030531	NM_174663.2	PAFAH1B1	Bos taurus platelet-activating factor acetylhydrolase, isoform Ib, alpha subunit 45kDa (PAFAH1B1), mRNA	0.000932937	5.88
BOVINE0001S00016773	NM_001014388.1	TPT1	Bos taurus tumor protein, translationally-controlled 1 (TPT1), mRNA	0.00152908	5.88
BOVINE0001S00009059	NM_001037468.1	CDC7	Bos taurus cell division cycle 7 homolog (S. cerevisiae) (CDC7), mRNA	0.0303764	5.88
BOVINE0001S00001938	XM_883110.3	H3F3B	PREDICTED: Bos taurus similar to Histone H3.3B CG8989-PA, transcript variant 4 (H3F3B), mRNA	0.0193841	5.88
BOVINE0001S00004260	NM_001038558.1	CADM1	Bos taurus cell adhesion molecule 1 (CADM1), mRNA	0.00103657	5.88
BOVINE0001S00016451	NM_001015533.1	SSR2	Bos taurus signal sequence receptor, beta (translocon-associated protein beta) (SSR2), mRNA	0.0152434	5.88
BOVINE0001S00002835	NM_001034614.1	BNIP3L	Bos taurus BCL2/adenovirus E1B 19kDa interacting protein 3-like (BNIP3L), mRNA	0.00842624	5.55
BOVINE0001S00029965	NM_001007806.2	PTGES3	Bos taurus prostaglandin E synthase 3 (cytosolic) (PTGES3), mRNA	0.0217135	5.55
BOVINE0001S00005211	NM_174087.3	IGF2	Bos taurus insulin-like growth factor 2 (somatomedin A) (IGF2), mRNA	0.000283493	5.55
BOVINE0001S00004884	XR_027849.2	LOC538561	PREDICTED: Bos taurus misc_RNA (LOC538561), miscRNA	0.0322154	5.55
BOVINE0001S00017586	NM_001015522.1	VPS16	Bos taurus vacuolar protein sorting 16 homolog (S. cerevisiae) (VPS16), mRNA	0.0110324	5.55
BOVINE0001S00001797	NM_001076831.1	COL3A1	Bos taurus collagen, type III, alpha 1 (COL3A1), mRNA	0.0435245	5.26
BOVINE0001S00020841	XM_602857.3	USP25	PREDICTED: Bos taurus similar to ubiquitin specific protease 25 (USP25), mRNA	0.0244197	5.26
BOVINE0001S00004446	XM_867454.3	TAPT1	PREDICTED: Bos taurus similar to transmembrane anterior posterior transformation 1 (TAPT1), mRNA	0.00546147	5.26
BOVINE0001S00000556	NM_001080301.1	LUC7L	Bos taurus LUC7-like (S. cerevisiae) (LUC7L), mRNA	0.0160192	5.26
BOVINE0001S00035235	XM_614281.4	MYCBP2	PREDICTED: Bos taurus similar to Probable E3 ubiquitin-protein ligase MYCBP2 (Myc-binding protein 2) (Protein associated with Myc) (Pam/highwire/rpm-1 protein) (MYCBP2), mRNA	0.041583	5.26
BOVINE0001S00017680	NM_001101931.1	LOC510660	Bos taurus hypothetical protein LOC510660 (LOC510660), mRNA	0.0172415	5
BOVINE0001S00027126	XM_879644.2	RBM25	PREDICTED: Bos taurus RNA binding motif protein 25, transcript variant 5 (RBM25), mRNA	0.0325759	5
BOVINE0001S00002346	NM_174062.3	FTH1	Bos taurus ferritin, heavy polypeptide 1 (FTH1), mRNA	0.0339301	5
BOVINE0001S00004756	NM_001077928.1	PLXDC2	Bos taurus plexin domain containing 2 (PLXDC2), mRNA	0.0309443	4.76
BOVINE0001S00039722	XM_589795.4	CCDC15	PREDICTED: Bos taurus similar to coiled-coil domain containing 15 (CCDC15), mRNA	0.0490541	4.76
BOVINE0001S00003883	NM_001075436.1	HP1BP3	Bos taurus heterochromatin protein 1, binding protein 3 (HP1BP3), mRNA	0.0330889	4.76
BOVINE0001S00019375	XM_867461.3	UBE2E1	PREDICTED: Bos taurus similar to ubiquitin-conjugating enzyme E2E 1, transcript variant 2 (UBE2E1), mRNA	0.00408667	4.76
BOVINE0001S00035378	XM_590860.4	ZCCHC6	PREDICTED: Bos taurus similar to zinc finger, CCHC domain containing 6, transcript variant 1 (ZCCHC6), mRNA	0.008066	4.76
BOVINE0001S00000949	NM_174763.2	PRDX2	Bos taurus peroxiredoxin 2 (PRDX2), nuclear gene encoding mitochondrial protein, mRNA	0.016018	4.54
BOVINE0001S00027313	XM_609842.3	BACH1	PREDICTED: Bos taurus similar to BTB and CNC homology 1 (BACH1), mRNA	0.000556061	4.54
BOVINE0001S00005074	NM_001075788.1	DDB2	Bos taurus damage-specific DNA binding protein 2, 48kDa (DDB2), mRNA	0.00302183	4.54
BOVINE0001S00002448	NM_001081510.1	SF3A1	Bos taurus splicing factor 3a, subunit 1, 120kDa (SF3A1), mRNA	0.0343577	4.54
BOVINE0001S00030394	NM_001075649.1	NAT15	Bos taurus N-acetyltransferase 15 (GCN5-related, putative) (NAT15), mRNA	0.0034119	4.54
BOVINE0001S00002918	XR_028633.2	LOC788293	PREDICTED: Bos taurus misc_RNA (LOC788293), miscRNA	0.0481472	4.54
BOVINE0001S00014457	XM_001254709.2	TOP2B	PREDICTED: Bos taurus similar to topoisomerase (DNA) II beta 180kDa (TOP2B), mRNA	0.0136635	4.34
BOVINE0001S00033072	NM_001075402.1	TATDN1	Bos taurus TatD DNase domain containing 1 (TATDN1), mRNA	0.0264868	4.34
BOVINE0001S00000130	XM_001249987.2	EEF1A1	PREDICTED: Bos taurus similar to eukaryotic translation elongation factor 1 alpha 1, transcript variant 1 (EEF1A1), mRNA	0.00999432	4.34
BOVINE0001S00044522	NM_001040487.1	EEF1G	Bos taurus eukaryotic translation elongation factor 1 gamma (EEF1G), mRNA	0.0478174	4.34
BOVINE0001S00032326	XM_867149.3	PARP4	PREDICTED: Bos taurus similar to Poly [ADP-ribose] polymerase 4 (PARP-4) (Vault poly(ADP-ribose) polymerase) (VPARP) (193 kDa vault protein) (PARP-related/IalphaI-related H5/proline-rich) (PH5P) (PARP4), mRNA	0.0123728	4.34
BOVINE0001S00029237	XM_597007.4	FBXL7	PREDICTED: Bos taurus similar to F-box/LRR-repeat protein 7 (F-box and leucine-rich repeat protein 7) (F-box protein FBL6/FBL7) (FBXL7), mRNA	0.028113	4.34
BOVINE0001S00040294	NM_001037468.1	CDC7	Bos taurus cell division cycle 7 homolog (S. cerevisiae) (CDC7), mRNA	0.0326598	4.16
BOVINE0001S00035399	XM_592234.3	NSD1	PREDICTED: Bos taurus similar to nuclear receptor binding SET domain protein 1 (NSD1), partial mRNA	0.000323685	4.16
BOVINE0001S00030849	NM_001045883.1	HMGCS2	Bos taurus 3-hydroxy-3-methylglutaryl-Coenzyme A synthase 2 (mitochondrial) (HMGCS2), nuclear gene encoding mitochondrial protein, mRNA	0.0315972	4.16
BOVINE0001S00016293	XM_001250706.2	LOC782631	PREDICTED: Bos taurus similar to 60S ribosomal protein L9, transcript variant 1 (LOC782631), mRNA	0.0137367	4.16
BOVINE0001S00014463	XM_001249528.2	LOC781224	PREDICTED: Bos taurus similar to Histone H3.3B CG8989-PA (LOC781224), mRNA	0.0429536	4.16
BOVINE0001S00029308	NM_001033762.1	GDI2	Bos taurus GDP dissociation inhibitor 2 (GDI2), mRNA	0.0158554	4.16
BOVINE0001S00015124	NM_001035008.1	RPL37A	Bos taurus ribosomal protein L37a (RPL37A), mRNA	0.0205909	4.16
BOVINE0001S00010517	NM_001101933.1	TSR1	Bos taurus TSR1, 20S rRNA accumulation, homolog (S. cerevisiae) (TSR1), mRNA	0.0169595	4.16
BOVINE0001S00015197	NM_001034484.1	EIF3D	Bos taurus eukaryotic translation initiation factor 3, subunit D (EIF3D), mRNA	0.00217224	4.16
BOVINE0001S00004818	XR_027807.2	LOC614207	PREDICTED: Bos taurus misc_RNA (LOC614207), miscRNA	0.00606029	4.16
BOVINE0001S00002926	NM_174004.3	CAV1	Bos taurus caveolin 1, caveolae protein, 22kDa (CAV1), mRNA	0.00648361	4.16
BOVINE0001S00037302	XM_865029.3	SF3B1	PREDICTED: Bos taurus similar to splicing factor 3b, subunit 1, transcript variant 2 (SF3B1), mRNA	0.00143516	4
BOVINE0001S00030490	NM_001024535.1	KIAA0141	Bos taurus KIAA0141 protein (KIAA0141), mRNA	0.0478777	4
BOVINE0001S00015329	XM_001250706.2	LOC782631	PREDICTED: Bos taurus similar to 60S ribosomal protein L9, transcript variant 1 (LOC782631), mRNA	0.01001	4
BOVINE0001S00014776	NM_001015533.1	SSR2	Bos taurus signal sequence receptor, beta (translocon-associated protein beta) (SSR2), mRNA	0.0407778	4
BOVINE0001S00017228	NM_205799.1	LAPTM4A	Bos taurus lysosomal protein transmembrane 4 alpha (LAPTM4A), mRNA	0.0165025	4
BOVINE0001S00045148	XM_602832.4	LOC524507	PREDICTED: Bos taurus similar to ribosomal protein S19 (LOC524507), mRNA	0.0247187	4
BOVINE0001S00044769	NM_001098874.1	RPS7	Bos taurus ribosomal protein S7 (RPS7), mRNA	0.0355059	4
BOVINE0001S00037119	XM_864796.3	ADSS	PREDICTED: Bos taurus adenylosuccinate synthase, transcript variant 3 (ADSS), mRNA	0.00345591	3.84
BOVINE0001S00017524	NM_001105374.1	PRMT5	Bos taurus protein arginine methyltransferase 5 (PRMT5), mRNA	0.0207396	3.84
BOVINE0001S00029317	NM_001046454.1	CSNK2B	Bos taurus casein kinase 2, beta polypeptide (CSNK2B), mRNA	0.0448689	3.84
BOVINE0001S00000906	NM_001083725.1	HNRPDL	Bos taurus heterogeneous nuclear ribonucleoprotein D-like (HNRPDL), mRNA	0.0293751	3.84
BOVINE0001S00020901	XM_001249610.1	MAP4K5	PREDICTED: Bos taurus similar to mitogen-activated protein kinase kinase kinase kinase 5, transcript variant 1 (MAP4K5), mRNA	0.00753098	3.84
BOVINE0001S00044494	XM_867454.3	TAPT1	PREDICTED: Bos taurus similar to transmembrane anterior posterior transformation 1 (TAPT1), mRNA	0.0365885	3.84
BOVINE0001S00004774	XM_606667.4	JARID2	PREDICTED: Bos taurus similar to jumonji, AT rich interactive domain 2 protein, transcript variant 6 (JARID2), mRNA	0.0482581	3.84
BOVINE0001S00015685	NM_001083515.1	TMEM87A	Bos taurus transmembrane protein 87A (TMEM87A), mRNA	0.00219397	3.84
BOVINE0001S00002241	NM_001075294.1	C13H20orf149	Bos taurus chromosome 20 open reading frame 149 ortholog (C13H20orf149), mRNA	0.0396747	3.84
BOVINE0001S00014368	NM_001035008.1	RPL37A	Bos taurus ribosomal protein L37a (RPL37A), mRNA	0.0102881	3.7
BOVINE0001S00038010	NM_001076070.1	OXCT1	Bos taurus 3-oxoacid CoA transferase 1 (OXCT1), nuclear gene encoding mitochondrial protein, mRNA	0.0127824	3.7
BOVINE0001S00002304	NM_001035445.1	RPS4Y2	Bos taurus ribosomal protein S4, Y-linked 2 (RPS4Y2), mRNA	0.017429	3.7
BOVINE0001S00033223	XM_589329.4	LOC511902	PREDICTED: Bos taurus similar to Chromosome 7 open reading frame 43 (LOC511902), mRNA	0.0371527	3.57
BOVINE0001S00030960	NM_001101231.1	SFRS4	Bos taurus splicing factor, arginine/serine-rich 4 (SFRS4), mRNA	0.0162476	3.57
BOVINE0001S00004360	NM_001081587.1	RNF20	Bos taurus ring finger protein 20 (RNF20), mRNA	0.0199327	3.57
BOVINE0001S00016495	NM_174788.3	RPLP2	Bos taurus ribosomal protein, large, P2 (RPLP2), mRNA	0.0136752	3.57
BOVINE0001S00031939	XM_616885.4	MME	PREDICTED: Bos taurus similar to membrane metallo endopeptidase (MME), mRNA	0.0278293	3.44
BOVINE0001S00021303	XM_869402.2	LOC529373	PREDICTED: Bos taurus similar to MYST histone acetyltransferase (monocytic leukemia) 3 (LOC529373), mRNA	0.029184	3.44
BOVINE0001S00020778	NM_001079777.1	LOC526597	Bos taurus hypothetical protein LOC526597 (LOC526597), mRNA	0.0275428	3.44
BOVINE0001S00029631	NM_001017950.2	FSTL1	Bos taurus follistatin-like 1 (FSTL1), mRNA	0.0156907	3.44
BOVINE0001S00030936	NM_001046526.1	MAT2B	Bos taurus methionine adenosyltransferase II, beta (MAT2B), mRNA	0.0255193	3.44
BOVINE0001S00028634	NM_001078043.1	ZNF75	Bos taurus zinc finger protein 75 (D8C6) (ZNF75), mRNA	0.042064	3.44
BOVINE0001S00004890	NM_001076448.1	LOC617204	Bos taurus similar to HEAT repeat containing protein 1 (Protein BAP28) (LOC617204), mRNA	0.0220269	3.33
BOVINE0001S00032111	NM_001012673.1	STAT5A	Bos taurus signal transducer and activator of transcription 5A (STAT5A), mRNA	0.00349971	3.33
BOVINE0001S00030666	NM_001037595.1	TSPAN31	Bos taurus tetraspanin 31 (TSPAN31), mRNA	0.0207322	3.33
BOVINE0001S00024455	XR_042784.1	LOC100141269	PREDICTED: Bos taurus misc_RNA (LOC100141269), miscRNA	0.0168041	3.33
BOVINE0001S00014661	NM_001034294.1	VCP	Bos taurus valosin-containing protein (VCP), mRNA	0.00064341	3.33
BOVINE0001S00001927	NM_001014928.1	RPL7	Bos taurus ribosomal protein L7 (RPL7), mRNA	0.0490322	3.33
BOVINE0001S00029566	NM_001034502.1	ACTA2	Bos taurus actin, alpha 2, smooth muscle, aorta (ACTA2), mRNA	0.00339395	3.33
BOVINE0001S00031778	XM_594391.4	GPSM3	PREDICTED: Bos taurus similar to G-protein signaling modulator 3 (AGS3-like, C. elegans) (GPSM3), mRNA	0.0463696	3.22
BOVINE0001S00014851	NM_001015533.1	SSR2	Bos taurus signal sequence receptor, beta (translocon-associated protein beta) (SSR2), mRNA	0.0126765	3.22
BOVINE0001S00014380	NM_001015608.1	CLIC1	Bos taurus chloride intracellular channel 1 (CLIC1), mRNA	0.0280878	3.22
BOVINE0001S00001572	NM_001105629.1	TMTC4	Bos taurus transmembrane and tetratricopeptide repeat containing 4 (TMTC4), mRNA	0.0063794	3.22
BOVINE0001S00001219	NM_001025339.1	RPS24	Bos taurus ribosomal protein S24 (RPS24), mRNA	0.0450321	3.22
BOVINE0001S00001767	NM_001076831.1	COL3A1	Bos taurus collagen, type III, alpha 1 (COL3A1), mRNA	0.0217599	3.22
BOVINE0001S00016648	XM_870555.3	SFPQ	PREDICTED: Bos taurus similar to Splicing factor, proline- and glutamine-rich (Polypyrimidine tract-binding protein-associated-splicing factor) (PTB-associated-splicing factor) (PSF) (DNA-binding p52/p100 complex, 100 kDa subunit) (100 kDa DNA-pairing protein) (hPOMp100 (SFPQ), mRNA	0.0256612	3.22
BOVINE0001S00016976	NM_001035280.1	C10H14ORF166	Bos taurus chromosome 14 open reading frame 166 ortholog (C10H14ORF166), mRNA	0.0171937	3.12
BOVINE0001S00003118	XM_874550.3	UBC	PREDICTED: Bos taurus ubiquitin C, transcript variant 12 (UBC), mRNA	0.0327481	3.12
BOVINE0001S00000751	NM_001076000.1	DPYSL2	Bos taurus dihydropyrimidinase-like 2 (DPYSL2), mRNA	0.00756636	3.12
BOVINE0001S00017207	NM_001034666.1	AHSA1	Bos taurus AHA1, activator of heat shock 90kDa protein ATPase homolog 1 (yeast) (AHSA1), mRNA	0.041694	3.12
BOVINE0001S00029574	NM_001077114.1	HIGD1D	Bos taurus HIG1 domain family, member 1D (HIGD1D), mRNA	0.00318526	3.12
BOVINE0001S00001248	NM_001034335.1	KIAA0174	Bos taurus KIAA0174 (KIAA0174), mRNA	0.0139921	3.12
BOVINE0001S00031027	XM_588094.4	SPTBN1	PREDICTED: Bos taurus spectrin, beta, non-erythrocytic 1, transcript variant 1 (SPTBN1), mRNA	0.0359806	3.12
BOVINE0001S00006392	XM_001251796.1	LOC783265	PREDICTED: Bos taurus similar to Zinc finger X-linked protein ZXDB (LOC783265), mRNA	0.00168527	3.12
BOVINE0001S00028214	XM_882704.3	CCDC72	PREDICTED: Bos taurus hypothetical LOC617275 (CCDC72), mRNA	0.0032534	3
BOVINE0001S00001932	NM_001034502.1	ACTA2	Bos taurus actin, alpha 2, smooth muscle, aorta (ACTA2), mRNA	0.0189754	3
BOVINE0001S00001492	NM_001034746.1	CHCHD9	Bos taurus coiled-coil-helix-coiled-coil-helix domain containing 9 (CHCHD9), mRNA	0.0330106	3
BOVINE0001S00002733	NM_001046593.1	COTL1	Bos taurus coactosin-like 1 (Dictyostelium) (COTL1), mRNA	0.0379936	3
BOVINE0001S00010364	NM_001034222.1	NUP88	Bos taurus nucleoporin 88kDa (NUP88), mRNA	0.0206193	3
BOVINE0001S00027972	XM_600663.4	NES	PREDICTED: Bos taurus nestin (NES), mRNA	0.0188059	3
BOVINE0001S00033233	XM_001788124.1	LOC613678	PREDICTED: Bos taurus similar to cleavage stimulation factor subunit 3 (LOC613678), mRNA	0.00863627	3
BOVINE0001S00002640	NM_174368.2	ITGB1	Bos taurus integrin, beta 1 (fibronectin receptor, beta polypeptide, antigen CD29 includes MDF2, MSK12) (ITGB1), mRNA	0.0247124	3
BOVINE0001S00011919	XM_605970.4	TRIM4	PREDICTED: Bos taurus similar to tripartite motif protein TRIM4, transcript variant 1 (TRIM4), partial mRNA	0.00421644	2.94
BOVINE0001S00006808	NM_174591.1	RABGEF1	Bos taurus RAB guanine nucleotide exchange factor (GEF) 1 (RABGEF1), mRNA	0.00448622	2.94
BOVINE0001S00031163	NM_001034373.1	CYP4V2	Bos taurus cytochrome P450, family 4, subfamily V, polypeptide 2 (CYP4V2), mRNA	0.00741074	2.94
BOVINE0001S00029590	NM_001099206.1	MCL1	Bos taurus myeloid cell leukemia sequence 1 (BCL2-related) (MCL1), mRNA	0.0403278	2.94
BOVINE0001S00017552	NM_001098070.1	OGT	Bos taurus O-linked N-acetylglucosamine (GlcNAc) transferase (UDP-N-acetylglucosamine:polypeptide-N-acetylglucosaminyl transferase) (OGT), mRNA	0.0399334	2.94
BOVINE0001S00009453	XM_001788858.1	CEP170	PREDICTED: Bos taurus centrosomal protein 170kDa (CEP170), mRNA	0.0303955	2.94
BOVINE0001S00004541	XM_615128.3	MYO6	PREDICTED: Bos taurus similar to Myosin-VI (Unconventional myosin VI) (MYO6), mRNA	0.00204854	2.94
BOVINE0001S00018951	NM_174310.3	EIF4E	Bos taurus eukaryotic translation initiation factor 4E (EIF4E), mRNA	0.00111269	2.85
BOVINE0001S00006344	NM_001105474.1	PCYOX1	Bos taurus prenylcysteine oxidase 1 (PCYOX1), mRNA	0.0263861	2.85
BOVINE0001S00016321	NM_174133.2	LOC281370	Bos taurus polyubiquitin (LOC281370), mRNA	0.00250599	2.85
BOVINE0001S00033566	NM_001080738.1	LRCH4	Bos taurus leucine-rich repeats and calponin homology (CH) domain containing 4 (LRCH4), mRNA	0.0202274	2.85
BOVINE0001S00007487	XM_864796.3	ADSS	PREDICTED: Bos taurus adenylosuccinate synthase, transcript variant 3 (ADSS), mRNA	0.0326943	2.85
BOVINE0001S00031808	XM_585215.4	LOC508439	PREDICTED: Bos taurus similar to CG2943 CG2943-PA (LOC508439), mRNA	0.0432953	2.85
BOVINE0001S00031518	NM_001075135.1	UBE2D3P	Bos taurus similar to Putative ubiquitin-conjugating enzyme E2 D3-like protein (UBE2D3P), mRNA	0.00318367	2.85
BOVINE0001S00003861	NM_001077113.1	C23H6orf130	Bos taurus chromosome 6 open reading frame 130 ortholog (C23H6orf130), mRNA	0.00626856	2.77
BOVINE0001S00025470	XR_042605.1	CSF2RA	PREDICTED: Bos taurus misc_RNA (CSF2RA), miscRNA	0.0252509	2.77
BOVINE0001S00002777	NM_001034277.1	SFRS7	Bos taurus splicing factor, arginine/serine-rich 7, 35kDa (SFRS7), mRNA	0.0204107	2.77
BOVINE0001S00034390	XM_584927.4	SLAMF6	PREDICTED: Bos taurus SLAM family member 6 (SLAMF6), mRNA	0.0379295	2.77
BOVINE0001S00014975	XM_879302.3	EIF3A	PREDICTED: Bos taurus eukaryotic translation initiation factor 3, subunit A, transcript variant 4 (EIF3A), mRNA	0.041191	2.77
BOVINE0001S00009350	NM_174019.2	CHAD	Bos taurus chondroadherin (CHAD), mRNA	0.0366005	2.77
BOVINE0001S00002600	NM_001102122.1	SSR1	Bos taurus signal sequence receptor, alpha (SSR1), mRNA	0.0392187	2.7
BOVINE0001S00016404	NM_001098982.1	CCDC80	Bos taurus coiled-coil domain containing 80 (CCDC80), mRNA	0.0324848	2.7
BOVINE0001S00000912	XR_027685.2	LOC540561	PREDICTED: Bos taurus misc_RNA (LOC540561), miscRNA	0.0435422	2.7
BOVINE0001S00007008	NM_001099133.1	LACTB	Bos taurus lactamase, beta (LACTB), nuclear gene encoding mitochondrial protein, mRNA	0.0170061	2.7
BOVINE0001S00001199	NM_001083792.1	TTC9C	Bos taurus tetratricopeptide repeat domain 9C (TTC9C), mRNA	0.00364241	2.63
BOVINE0001S00018484	NM_001015567.2	STRAP	Bos taurus serine/threonine kinase receptor associated protein (STRAP), mRNA	0.00970581	2.63
BOVINE0001S00029332	NM_001033624.1	RPS16	Bos taurus ribosomal protein S16 (RPS16), mRNA	0.0277898	2.63
BOVINE0001S00007547	NM_001076970.1	GPR89	Bos taurus G protein-coupled receptor 89 (GPR89), mRNA	0.0432167	2.63
BOVINE0001S00030529	XM_582017.4	LARP1	PREDICTED: Bos taurus similar to la related protein (LARP1), mRNA	0.0381755	2.63
BOVINE0001S00004346	NM_001035428.1	CCDC47	Bos taurus coiled-coil domain containing 47 (CCDC47), mRNA	0.00910467	2.63
BOVINE0001S00025368	NM_001098956.1	SNX27	Bos taurus sorting nexin family member 27 (SNX27), mRNA	0.0345752	2.56
BOVINE0001S00033818	NM_001113727.1	LOC780933	Bos taurus cationic trypsin (LOC780933), mRNA	0.0448521	2.56
BOVINE0001S00020208	XM_615298.4	XPOT	PREDICTED: Bos taurus similar to Exportin-T (tRNA exportin) (Exportin(tRNA)) (XPOT), mRNA	0.0198691	2.56
BOVINE0001S00031205	XM_866612.3	RAB5B	PREDICTED: Bos taurus similar to Rab5B, transcript variant 3 (RAB5B), mRNA	0.0113693	2.56
BOVINE0001S00028413	NM_001045878.1	GATM	Bos taurus glycine amidinotransferase (L-arginine:glycine amidinotransferase) (GATM), nuclear gene encoding mitochondrial protein, mRNA	0.0277194	2.56
BOVINE0001S00016837	NM_174244.1	ATP5O	Bos taurus ATP synthase, H+ transporting, mitochondrial F1 complex, O subunit (ATP5O), nuclear gene encoding mitochondrial protein, mRNA	0.0237096	2.56
BOVINE0001S00019994	XM_866403.3	HOMEZ	PREDICTED: Bos taurus homeobox and leucine zipper encoding, transcript variant 1 (HOMEZ), mRNA	0.0181058	2.56
BOVINE0001S00002841	NM_001014389.2	H3F3A	Bos taurus H3 histone, family 3A (H3F3A), mRNA	0.0116678	2.5
BOVINE0001S00008848	XM_869563.3	KPNB1	PREDICTED: Bos taurus similar to karyopherin beta 1, transcript variant 2 (KPNB1), mRNA	0.0111817	2.5
BOVINE0001S00017523	NM_174663.2	PAFAH1B1	Bos taurus platelet-activating factor acetylhydrolase, isoform Ib, alpha subunit 45kDa (PAFAH1B1), mRNA	0.0178721	2.5
BOVINE0001S00002662	XR_042975.1	LOC784058	PREDICTED: Bos taurus misc_RNA (LOC784058), miscRNA	0.0440909	2.5
BOVINE0001S00038453	XM_597797.4	PDZD8	PREDICTED: Bos taurus similar to PDZ domain containing 8 (PDZD8), mRNA	0.0264788	2.5
BOVINE0001S00004701	NM_001103278.1	SF4	Bos taurus splicing factor 4 (SF4), mRNA	0.0286415	2.5
BOVINE0001S00019571	XM_001251494.2	JAG1	PREDICTED: Bos taurus similar to Protein jagged-1 precursor (Jagged1) (hJ1) (CD339 antigen) (JAG1), mRNA	0.00193141	2.5
BOVINE0001S00033076	NM_001081727.1	CLIC2	Bos taurus chloride intracellular channel 2 (CLIC2), mRNA	0.0275598	2.5
BOVINE0001S00004134	NM_001076867.1	USP16	Bos taurus ubiquitin specific peptidase 16 (USP16), mRNA	0.0228257	2.41
BOVINE0001S00014410	XM_001254235.2	LOC787568	PREDICTED: Bos taurus similar to Tubulin, alpha 1, transcript variant 1 (LOC787568), mRNA	0.0260356	2.41
BOVINE0001S00029028	NM_001098131.1	RPL22L1	Bos taurus ribosomal protein L22-like 1 (RPL22L1), mRNA	0.0491734	2.41
BOVINE0001S00018767	NM_001102531.1	RAP2B	Bos taurus RAP2B, member of RAS oncogene family (RAP2B), mRNA	0.0149174	2.41
BOVINE0001S00008137	XM_584555.4	TPR	PREDICTED: Bos taurus similar to nuclear pore complex-associated protein TPR, transcript variant 1 (TPR), mRNA	0.0455452	2.41
BOVINE0001S00024163	XM_580963.3	TAF1	PREDICTED: Bos taurus similar to TBP-associated factor 1 (TAF1), mRNA	0.010762	2.41
BOVINE0001S00029473	NM_001034398.1	SLC29A1	Bos taurus solute carrier family 29 (nucleoside transporters), member 1 (SLC29A1), nuclear gene encoding mitochondrial protein, mRNA	0.043532	2.41
BOVINE0001S00000790	NM_001075121.1	EEF2	Bos taurus eukaryotic translation elongation factor 2 (EEF2), mRNA	0.014777	2.41
BOVINE0001S00002561	NM_001046594.1	PTTG1IP	Bos taurus pituitary tumor-transforming 1 interacting protein (PTTG1IP), mRNA	0.0191257	2.41
BOVINE0001S00032918	XM_864599.3	SFRS12	PREDICTED: Bos taurus similar to splicing factor, arginine/serine-rich 12, transcript variant 2 (SFRS12), mRNA	0.00418388	2.41
BOVINE0001S00033084	NM_001034528.1	TMEM86B	Bos taurus transmembrane protein 86B (TMEM86B), mRNA	0.0455367	2.38
BOVINE0001S00037837	XM_001249420.1	JMJD1C	PREDICTED: Bos taurus similar to jumonji domain containing 1C, transcript variant 2 (JMJD1C), mRNA	0.025845	2.38
BOVINE0001S00001703	XM_001250793.2	SNRPG	PREDICTED: Bos taurus similar to small nuclear ribonucleoprotein polypeptide G (SNRPG), mRNA	0.0424268	2.38
BOVINE0001S00030994	NM_001100319.1	USP4	Bos taurus ubiquitin specific peptidase 4 (proto-oncogene) (USP4), mRNA	0.0318872	2.38
BOVINE0001S00016890	NM_001034504.1	HMGN3	Bos taurus high mobility group nucleosomal binding domain 3 (HMGN3), mRNA	0.0176413	2.38
BOVINE0001S00000148	NM_001076219.1	YIPF3	Bos taurus Yip1 domain family, member 3 (YIPF3), mRNA	0.0388918	2.32
BOVINE0001S00018815	NM_001076104.1	NFIB	Bos taurus nuclear factor I/B (NFIB), mRNA	0.00832749	2.32
BOVINE0001S00030363	NM_001101198.1	CBX3	Bos taurus chromobox homolog 3 (HP1 gamma homolog, Drosophila) (CBX3), mRNA	0.0254082	2.32
BOVINE0001S00019387	NM_174778.1	RPS27A	Bos taurus ribosomal protein S27a (RPS27A), mRNA	0.0280629	2.32
BOVINE0001S00006965	XM_617685.4	TLK1	PREDICTED: Bos taurus similar to tousled-like kinase 1 (TLK1), mRNA	0.0288853	2.32
BOVINE0001S00026545	NM_001038647.1	TMEM57	Bos taurus transmembrane protein 57 (TMEM57), mRNA	0.00809281	2.27
BOVINE0001S00028194	NM_001037142.1	CTNNBIP1	Bos taurus catenin, beta interacting protein 1 (CTNNBIP1), mRNA	0.0448071	2.27
BOVINE0001S00001215	NM_001034674.1	RPL14	Bos taurus ribosomal protein L14 (RPL14), mRNA	0.0164263	2.27
BOVINE0001S00017229	NM_205799.1	LAPTM4A	Bos taurus lysosomal protein transmembrane 4 alpha (LAPTM4A), mRNA	0.0376401	2.27
BOVINE0001S00004069	NM_001002883.2	ST3GAL6	Bos taurus ST3 beta-galactoside alpha-2,3-sialyltransferase 6 (ST3GAL6), mRNA	0.0336067	2.27
BOVINE0001S00019710	XM_001788161.1	LOC534358	PREDICTED: Bos taurus similar to putative utrophin (LOC534358), mRNA	0.0096642	2.22
BOVINE0001S00038891	XM_865008.3	ERBB2IP	PREDICTED: Bos taurus similar to Protein LAP2 (Erbb2-interacting protein) (Erbin) (Densin-180-like protein), transcript variant 3 (ERBB2IP), mRNA	0.00856736	2.17
BOVINE0001S00008568	XM_594174.3	NSUN2	PREDICTED: Bos taurus NOL1/NOP2/Sun domain family, member 2 (NSUN2), mRNA	0.0162226	2.12
BOVINE0001S00006878	XM_590469.4	RASAL1	PREDICTED: Bos taurus similar to RAS protein activator like 1 (GAP1 like) (RASAL1), mRNA	0.0153068	2.12
BOVINE0001S00018737	XM_591153.4	LOC513469	PREDICTED: Bos taurus similar to pleckstrin homology domain containing, family B (evectins) member 2 (LOC513469), mRNA	0.0268952	2.12
BOVINE0001S00031551	NM_001046142.1	GTF2B	Bos taurus general transcription factor IIB (GTF2B), mRNA	0.0195933	2.12
BOVINE0001S00035507	NM_001076113.1	RIMKLB	Bos taurus ribosomal modification protein rimK-like family member B (RIMKLB), mRNA	0.0197643	2.08
BOVINE0001S00020740	NM_001034360.1	DPM3	Bos taurus dolichyl-phosphate mannosyltransferase polypeptide 3 (DPM3), mRNA	0.0467998	2.08
BOVINE0001S00001820	NM_001099859.1	EIF4G2	Bos taurus eukaryotic translation initiation factor 4 gamma, 2 (EIF4G2), mRNA	0.0333971	2.04
BOVINE0001S00003260	NM_001034421.1	RIP5	Bos taurus RAB5-interacting protein (RIP5), mRNA	0.0358599	2.04
BOVINE0001S00030996	NM_001075982.1	MAPKSP1	Bos taurus MAPK scaffold protein 1 (MAPKSP1), mRNA	0.0200239	2.04
BOVINE0001S00006952	XR_027860.2	LOC510487	PREDICTED: Bos taurus misc_RNA (LOC510487), miscRNA	0.0283337	2
BOVINE0001S00001493	NM_001040516.1	RPL19	Bos taurus ribosomal protein L19 (RPL19), mRNA	0.0390202	2
BOVINE0001S00016283	NM_001015640.2	MRCL3	Bos taurus myosin regulatory light chain MRCL3 (MRCL3), mRNA	0.0107697	2
BOVINE0001S00013889	XR_028705.2	LOC507766	PREDICTED: Bos taurus misc_RNA (LOC507766), miscRNA	0.0270901	-1.99724
BOVINE0001S00019890	NM_001080288.1	SLC13A3	Bos taurus solute carrier family 13 (sodium-dependent dicarboxylate transporter), member 3 (SLC13A3), mRNA	0.00929384	-2.00213
BOVINE0001S00021782	NM_001102212.1	TRIO	Bos taurus triple functional domain (PTPRF interacting) (TRIO), mRNA	0.0298847	-2.0061
BOVINE0001S00043062	XM_875593.2	CLCN3	PREDICTED: Bos taurus similar to chloride channel 3, transcript variant 4 (CLCN3), mRNA	0.0402467	-2.00849
BOVINE0001S00037876	NM_001103183.1	POLDIP3	Bos taurus polymerase (DNA-directed), delta interacting protein 3 (POLDIP3), mRNA	0.0299265	-2.0097
BOVINE0001S00044646	NM_001083525.1	GARNL1	Bos taurus GTPase activating Rap/RanGAP domain-like 1 (GARNL1), mRNA	0.0453475	-2.01059
BOVINE0001S00003101	NM_001114976.1	SEPN1	Bos taurus selenoprotein N, 1 (SEPN1), mRNA	0.0215786	-2.01471
BOVINE0001S00013106	XM_873628.2	UGT2B4	PREDICTED: Bos taurus similar to UDP glucuronosyltransferase 2 family, polypeptide B4, transcript variant 2 (UGT2B4), mRNA	0.0326286	-2.01536
BOVINE0001S00003678	NM_001035088.1	DHRS11	Bos taurus dehydrogenase/reductase (SDR family) member 11 (DHRS11), mRNA	0.00284125	-2.02354
BOVINE0001S00009224	XM_604345.4	MMP16	PREDICTED: Bos taurus matrix metallopeptidase 16 (membrane-inserted) (MMP16), mRNA	0.045524	-2.0243
BOVINE0001S00035327	NM_001040486.1	SLC38A3	Bos taurus solute carrier family 38, member 3 (SLC38A3), mRNA	0.0239322	-2.02946
BOVINE0001S00029400	NM_173991.2	APOE	Bos taurus apolipoprotein E (APOE), mRNA	0.038184	-2.03225
BOVINE0001S00044358	XM_001789528.1	LOC100140306	PREDICTED: Bos taurus similar to Serine/threonine-protein kinase LMTK3 precursor (Lemur tyrosine kinase 3) (LOC100140306), partial mRNA	0.0173373	-2.04065
BOVINE0001S00005788	NM_001114513.1	C28H10ORF116	Bos taurus chromosome 10 open reading frame 116 ortholog (C28H10ORF116), mRNA	0.0313837	-2.04263
BOVINE0001S00001388	NM_001083394.1	LSR	Bos taurus lipolysis stimulated lipoprotein receptor (LSR), mRNA	0.0151544	-2.04274
BOVINE0001S00043815	NM_001034792.1	SUPT4H1	Bos taurus suppressor of Ty 4 homolog 1 (S. cerevisiae) (SUPT4H1), mRNA	0.0417319	-2.04763
BOVINE0001S00038356	NM_001098037.1	RECQL4	Bos taurus RecQ protein-like 4 (RECQL4), mRNA	0.03181	-2.04904
BOVINE0001S00022743	XM_001253142.1	LOC784995	PREDICTED: Bos taurus similar to Kinase suppressor of Ras 2 (hKSR2) (LOC784995), mRNA	0.00860594	-2.05106
BOVINE0001S00036573	XR_027682.2	LOC509550	PREDICTED: Bos taurus misc_RNA (LOC509550), miscRNA	0.00343089	-2.05602
BOVINE0001S00031762	NM_001075134.1	GCAT	Bos taurus glycine C-acetyltransferase (2-amino-3-ketobutyrate coenzyme A ligase) (GCAT), nuclear gene encoding mitochondrial protein, mRNA	0.00875378	-2.07049
BOVINE0001S00015010	NM_001079649.1	CRIP2	Bos taurus cysteine-rich protein 2 (CRIP2), mRNA	0.0333637	-2.07994
BOVINE0001S00043400	XR_028120.2	LOC518495	PREDICTED: Bos taurus misc_RNA (LOC518495), miscRNA	0.000542178	-2.0818
BOVINE0001S00007764	XM_001790246.1	OBSL1	PREDICTED: Bos taurus obscurin-like 1 (OBSL1), mRNA	0.0144802	-2.08692
BOVINE0001S00042397	NM_001024487.1	PI16	Bos taurus peptidase inhibitor 16 (PI16), mRNA	0.0153693	-2.11453
BOVINE0001S00031665	NM_001075983.1	MMP19	Bos taurus matrix metallopeptidase 19 (MMP19), mRNA	0.000204108	-2.11794
BOVINE0001S00030630	NM_001101280.1	TRAF4	Bos taurus TNF receptor-associated factor 4 (TRAF4), mRNA	0.00430375	-2.12435
BOVINE0001S00042688	NM_001103286.1	GNPAT	Bos taurus glyceronephosphate O-acyltransferase (GNPAT), mRNA	0.0115728	-2.12673
BOVINE0001S00006029	NM_001110445.1	PCP4L1	Bos taurus Purkinje cell protein 4 like 1 (PCP4L1), mRNA	0.0238502	-2.14803
BOVINE0001S00031629	NM_001076378.1	AQP7	Bos taurus aquaporin 7 (AQP7), mRNA	0.0179494	-2.14961
BOVINE0001S00035098	XR_027344.2	LOC781850	PREDICTED: Bos taurus misc_RNA (LOC781850), miscRNA	0.0413683	-2.16484
BOVINE0001S00039004	XR_028567.2	LOC615842	PREDICTED: Bos taurus misc_RNA (LOC615842), miscRNA	0.026672	-2.16518
BOVINE0001S00014919	NM_001024514.1	ZGPAT	Bos taurus zinc finger, CCCH-type with G patch domain (ZGPAT), mRNA	0.00368034	-2.17702
BOVINE0001S00004269	NM_174277.2	CLTLB	Bos taurus clathrin, light polypeptide B (light chain B) (CLTLB), mRNA	0.0308832	-2.17788
BOVINE0001S00004198	NM_001076830.1	ARHGAP10	Bos taurus Rho GTPase activating protein 10 (ARHGAP10), mRNA	0.0191394	-2.18031
BOVINE0001S00021554	NM_001100337.1	EXTL1	Bos taurus exostoses (multiple)-like 1 (EXTL1), mRNA	0.0302001	-2.18568
BOVINE0001S00005238	NM_001046552.1	C13H20orf196	Bos taurus chromosome 20 open reading frame 196 ortholog (C13H20orf196), mRNA	0.0439768	-2.18889
BOVINE0001S00040381	NM_001075834.1	NMNAT1	Bos taurus nicotinamide nucleotide adenylyltransferase 1 (NMNAT1), mRNA	0.0427881	-2.19601
BOVINE0001S00007498	XM_864270.2	LOC613464	PREDICTED: Bos taurus similar to Interferon-inducible protein (LOC613464), mRNA	0.0157728	-2.19629
BOVINE0001S00028221	XM_001788131.1	LOC100140018	PREDICTED: Bos taurus similar to cytochrome P450, family 2, subfamily J (LOC100140018), mRNA	0.0102268	-2.21008
BOVINE0001S00032496	NM_001143862.1	LSM7	Bos taurus LSM7 homolog, U6 small nuclear RNA associated (S. cerevisiae) (LSM7), mRNA	0.0278209	-2.22544
BOVINE0001S00039123	XM_871071.2	DLEC1	PREDICTED: Bos taurus similar to deleted in lung and esophageal cancer 1 (DLEC1), mRNA	0.0495989	-2.23204
BOVINE0001S00019048	NM_001075540.1	HAGHL	Bos taurus hydroxyacylglutathione hydrolase-like (HAGHL), mRNA	0.00182316	-2.24242
BOVINE0001S00021592	XM_001254499.2	NCKIPSD	PREDICTED: Bos taurus similar to NCK interacting protein with SH3 domain, transcript variant 1 (NCKIPSD), mRNA	0.00785295	-2.24488
BOVINE0001S00000224	XM_591615.4	TBC1D10B	PREDICTED: Bos taurus similar to TBC1 domain family, member 10B, transcript variant 1 (TBC1D10B), mRNA	0.0186889	-2.25097
BOVINE0001S00004288	XM_866155.3	PSTPIP1	PREDICTED: Bos taurus similar to proline-serine-threonine phosphatase interacting protein 1, transcript variant 2 (PSTPIP1), mRNA	0.00104825	-2.26065
BOVINE0001S00045590	NM_001045877.1	BMP4	Bos taurus bone morphogenetic protein 4 (BMP4), mRNA	0.0426241	-2.26329
BOVINE0001S00000959	NM_001045884.2	AP1M1	Bos taurus adaptor-related protein complex 1, mu 1 subunit (AP1M1), mRNA	0.00340687	-2.27267
BOVINE0001S00000979	XM_618409.4	GNMT	PREDICTED: Bos taurus similar to glycine N-methyltransferase, transcript variant 1 (GNMT), mRNA	0.00530483	-2.28844
BOVINE0001S00029635	XM_587039.3	C1QC	PREDICTED: Bos taurus complement component 1, q subcomponent, C chain, transcript variant 1 (C1QC), mRNA	0.0171517	-2.31969
BOVINE0001S00017337	XM_864753.3	ATP4B	PREDICTED: Bos taurus similar to Potassium-transporting ATPase subunit beta (Proton pump beta chain) (Gastric H(+)/K(+) ATPase subunit beta) (gp60-90), transcript variant 1 (ATP4B), mRNA	0.021623	-2.32309
BOVINE0001S00041886	XM_867736.3	EPB41L1	PREDICTED: Bos taurus similar to EPB41L1 protein, transcript variant 2 (EPB41L1), mRNA	0.0201521	-2.3248
BOVINE0001S00046477	XM_870302.2	IL21R	PREDICTED: Bos taurus similar to interleukin 21 receptor (IL21R), mRNA	0.0327721	-2.35617
BOVINE0001S00002808	NM_001102295.1	TM6SF1	Bos taurus transmembrane 6 superfamily member 1 (TM6SF1), mRNA	0.0285341	-2.36571
BOVINE0001S00023675	NM_001144082.1	DAB2IP	Bos taurus DAB2 interacting protein (DAB2IP), mRNA	0.0350806	-2.37686
BOVINE0001S00042303	XM_580939.4	LOC538529	PREDICTED: Bos taurus similar to solute carrier family 25, member 28 (LOC538529), mRNA	0.0104657	-2.42233
BOVINE0001S00005981	NM_001075629.1	PCOLCE2	Bos taurus procollagen C-endopeptidase enhancer 2 (PCOLCE2), mRNA	0.0150396	-2.45712
BOVINE0001S00022828	NM_001024549.2	RASSF8	Bos taurus Ras association (RalGDS/AF-6) domain family (N-terminal) member 8 (RASSF8), mRNA	0.0316337	-2.4643
BOVINE0001S00021725	NM_001102351.1	BTNL2	Bos taurus butyrophilin-like 2 (MHC class II associated) (BTNL2), mRNA	0.0232113	-2.478
BOVINE0001S00035340	NM_001102068.1	PDE7B	Bos taurus phosphodiesterase 7B (PDE7B), mRNA	0.0383747	-2.51549
BOVINE0001S00021262	NM_001098972.1	GPATCH3	Bos taurus G patch domain containing 3 (GPATCH3), mRNA	0.0301927	-2.5269
BOVINE0001S00028789	XM_618475.4	SHB	PREDICTED: Bos taurus similar to Src homology 2 domain containing adaptor protein B (SHB), mRNA	0.0180988	-2.53107
BOVINE0001S00019698	NM_175808.2	CPSF2	Bos taurus cleavage and polyadenylation specific factor 2, 100kDa (CPSF2), mRNA	0.0298196	-2.53793
BOVINE0001S00000094	NM_001081609.1	TMED3	Bos taurus transmembrane emp24 protein transport domain containing 3 (TMED3), mRNA	0.0346646	-2.56089
BOVINE0001S00031002	NM_001110004.1	HUWE1	Bos taurus HECT, UBA and WWE domain containing 1 (HUWE1), mRNA	0.0328119	-2.56643
BOVINE0001S00031156	NM_001075598.2	DDHD2	Bos taurus DDHD domain containing 2 (DDHD2), mRNA	0.0251518	-2.57999
BOVINE0001S00020174	XM_864253.3	LOC534065	PREDICTED: Bos taurus similar to erythroid differentiation-related factor 1, transcript variant 2 (LOC534065), mRNA	0.00525412	-2.60953
BOVINE0001S00017362	NM_181028.2	CRABP1	Bos taurus cellular retinoic acid binding protein 1 (CRABP1), mRNA	0.0245289	-2.65753
BOVINE0001S00003706	XM_001250409.1	EIF4E2	PREDICTED: Bos taurus similar to Eukaryotic translation initiation factor 4E type 2 (eIF4E type 2) (eIF-4E type 2) (mRNA cap-binding protein type 3) (Eukaryotic translation initiation factor 4E-like 3) (Eukaryotic translation initiation factor 4E homologous protein) (mR (EIF4E2), mRNA	0.00413438	-2.69624
BOVINE0001S00008621	XM_617909.4	PHF2	PREDICTED: Bos taurus similar to PHD finger protein 2 (PHF2), mRNA	0.0264022	-2.82032
BOVINE0001S00001470	NM_001034697.1	TUBB4	Bos taurus tubulin, beta 4 (TUBB4), mRNA	0.0258498	-2.96773
BOVINE0001S00010795	NM_001046021.1	CD1B	Bos taurus CD1b molecule (CD1B), mRNA	0.0282974	-3.03879
BOVINE0001S00035618	NM_001075302.1	HSPH1	Bos taurus heat shock 105kDa/110kDa protein 1 (HSPH1), mRNA	0.0423845	-3.10519
BOVINE0001S00030129	NM_174251.1	BLVRB	Bos taurus biliverdin reductase B (flavin reductase (NADPH)) (BLVRB), mRNA	0.0281705	-3.10873
BOVINE0001S00014421	XM_865879.2	MYH8	PREDICTED: Bos taurus myosin, heavy chain 8, skeletal muscle, perinatal, transcript variant 2 (MYH8), mRNA	0.0404517	-3.12248
BOVINE0001S00008255	XM_588427.3	CDC2L5	PREDICTED: Bos taurus similar to cell division cycle 2-like 5, transcript variant 3 (CDC2L5), mRNA	0.0495756	-3.12645
BOVINE0001S00018254	NM_174627.1	TYROBP	Bos taurus TYRO protein tyrosine kinase binding protein (TYROBP), mRNA	0.0484545	-3.1299
