# Supplementary material for: Comparison of the Transcriptomes of Long-Term Label Retaining-Cells and Control Cells Microdissected from Mammary Epithelium: An Initial Study to Characterize Potential Stem/Progenitor Cells
Source: Front Oncol. 2013 Feb 15;3:21. doi: 10.3389/fonc.2013.00021 (PMC3573348; doi:10.3389/fonc.2013.00021)
Supplement: Supplementary Table S2 — Microsoft Excel worksheet listing genes (partial list) enriched in LRECb vs. control cells (ECb) and their general functional categories. [file Table_2.XLS]

## Sheet: Sheet1
Supplementary Table 2. Partial list of genes enriched in LRECb vs. control cells (ECb) and their general functional category.
Functional category	Genes
Cancer (145)	ABP1 (includes EG:26), ANGPT2, ANTXR2, ARFGEF2, ATAD5,AZGP1, BAMBI,BNIPL,BRAF,BST2,CABYR,CALB1,CAMP, CAPN2,CASP1,CCNB1,CCR4,CD3E,CD8A,CDC25B,CDC7 (includes EG:12545),CDH3,CDK6,COL4A1, CXCR4, DBI,DDB2, DDX6, DMXL1,DRD2,ECM1 (includes EG:100332249),EEF1A1,EFEMP1, EFS,EPHA2,EPHX1,ERAL1,ESR1,ETNK2,EXO1 (includes EG:26909),EXOC4, EXOSC9, FABP5,FAM149B1, FGF1,FGF10,FGF2, FLII, FMOD,FST,FTH1 (includes E…
Gene Expression (82)	AGT,APOL3,ARID5A,ATF4,BACH1,BAMBI,BAZ1B,BPTF,BST2,CASP1,CASR,CD3E,CEBPZ,CPEB1,CREB3,CSN2,CTCF (includes EG:10664),CTDSP2,CXCR4, DRD2,DVL2, ECM1 (includes EG:100332249), EIF3I,EIF5B,ESR1,FGF1, FGF10, FGF2, FST,GTF2B,HIF1A,HNF4A,HSPA8, JARID2, KNG1,LDHA,MC4R, MTRF1,MXI1, MYD88,NFE2,NR1H2, NR5A2, NRIP1, NSD1,OGT,PAIP2,PAX6,PDGFB,PRDM1,PTK2 (includes EG:14083),PTPN6,PWP1,RBM14,RBM15, REN, RGS16,RPS14…
Cellular growth and proliferation (84)	AGPS,AGT,ANGPT2,ATF4,ATP5A1,BAMBI,BNIPL,BRAF,BST2,CAMP,CAPN2,CASP1,CASR,CD3E,CD8A,CDC25B,CDC7 (includes EG:12545), CDK13,CDK6,COL4A1,COL4A3,COPS4,CPEB1,CREB3,CTCF (includes EG:10664),CXCR4, DBI, DRD2, ECM1 (includes EG:100332249),EEF1A1,EPHA1,EPHA2,ESR1,FABP5,FGF1,FGF10,FGF2,FST,FTH1 (includes EG:14319), GCNT1, GNE,HIF1A,HNF4A,HOXA9,HRH1,IL2RA, IMMT,JARID2,KNG1,LDHA,MKI67,MTBP,MXI1,MYD88, MYH14, …
Cell death (109)	AGT,AIFM1,ALDH3B1,ANGPT2,ANTXR2,ATF4,ATP5A1,ATP6AP2,BAG6,BNIPL,BRAF,CALB1,CAMP,CASP1,CASR,CCAR1,CCNB1,CD3E,CD8A,CDC25B,CDC7 (includes EG:12545),CDK6,CKAP2,COL4A1,COL4A3,CTCF (includes EG:10664), CXCR4, DDB2,DPM3,DRD2,DVL2,EIF3I,EIF5B,EPHA2,EPHX1,ESR1,FBL,FGF1,FGF10,FGF2,FST,FTH1 (includes EG:14319), GCNT1,GNE,HIF1A,HOXA9,HPCA, HSPA4,HSPA8, IL2RA,IMMT, ITSN1,LDHA, MDC1,MME, MTMR7, MYD88,NCAPG2, NC…
Tissue development (82)	AGT,ANGPT2,ATF4,ATP5A1,BAG6,BAZ1B,BPTF,BRAF,CALB1,CAMP,CAPN2,CASP1,CASR,CD3E,CDK13,COL11A1,COL4A1,COL4A3,CTNS,CXCR4,CYTH2,DBI,DRD2,DSE,DVL2,ECM1 (includes EG:100332249), EPHA2,ESR1, ETNK2, FABP5, FGF1,FGF10,FGF2, FMOD,FST, GCNT1, GJA3,HIF1A,HOXA9, JARID2,KNG1,KRT5, LAMC2,LFNG,LIN7C, LUC7L, MYD88, MYL6, NCKIPSD,NEFM,NFE2,NR1H2,NRP1 (includes EG:18186),OGT,PARD3, PAX6, PDGFB, PLAT,POSTN,PRDM1,PTK2 …
